# Supplementary material for: Utilizing metabolomics and network analysis to explore the effects of artificial production methods on the chemical composition and activity of agarwood
Source: Front Pharmacol. 2024 May 7;15:1357381. doi: 10.3389/fphar.2024.1357381 (PMC11107428; doi:10.3389/fphar.2024.1357381)
Supplement: Supplementary file 1 [file Table1.xlsx]

## Sheet: Table S1
Table S1 Agarwood sample information
No.	Sample code	collection place	Plant	Inducing Method	Techniques' application methods	Advantages of methods	Disadvantages of methods
1	TT1	Haikou, Hainan	Aquilaria sinensis (Lour.) Spreng	Agri-Wit	After drilling suitable holes in the trunk, the patented liquid of agarwood-inducing is injected into the holes using infusion bags, and the liquid is transported to all stems through plant transpiration.	Simple and fast operation, high and stable yield, with relatively superior quality.	The price of patented liquid of agarwood-inducing were expensive
2	TT2	Haikou, Hainan	Aquilaria sinensis (Lour.) Spreng	Agri-Wit
3	TT3	Haikou, Hainan	Aquilaria sinensis (Lour.) Spreng	Agri-Wit
4	TT4	Guangzhou, Guangdong	Aquilaria sinensis (Lour.) Spreng	Agri-Wit
5	TT5	Guangzhou, Guangdong	Aquilaria sinensis (Lour.) Spreng	Agri-Wit
6	TT6	Guangzhou, Guangdong	Aquilaria sinensis (Lour.) Spreng	Agri-Wit
7	HL1	Haikou, Hainan	Aquilaria sinensis (Lour.) Spreng	Burning-Chisel-Drilling	Using a flame gun to burn the trunk or piercing the trunk with a red-hot iron rod.	Simple operation and low cost	Yields are low and erratic
8	HL2	Haikou, Hainan	Aquilaria sinensis (Lour.) Spreng	Burning-Chisel-Drilling
9	HL3	Haikou, Hainan	Aquilaria sinensis (Lour.) Spreng	Burning-Chisel-Drilling
10	HL4	Haikou, Hainan	Aquilaria sinensis (Lour.) Spreng	Burning-Chisel-Drilling
11	HL5	Huazhou, Guangdong	Aquilaria sinensis (Lour.) Spreng	Burning-Chisel-Drilling
12	HL6	Huazhou, Guangdong	Aquilaria sinensis (Lour.) Spreng	Burning-Chisel-Drilling
13	BT1	Haikou, Hainan	Aquilaria sinensis (Lour.) Spreng	Manually break the trunk	Bionic manipulation is the use of external forces or tools to break the tree trunk	Simple operation and low cost, shape of agarwood is better	The yield is the lowest, and the waste of tree resources is serious
14	BT2	Haikou, Hainan	Aquilaria sinensis (Lour.) Spreng	Wild
15	BT3	Guangzhou, Guangdong	Aquilaria sinensis (Lour.) Spreng	Wild
16	BT4	Guangzhou, Guangdong	Aquilaria sinensis (Lour.) Spreng	Wild
17	BT5	Guangzhou, Guangdong	Aquilaria sinensis (Lour.) Spreng	Wild
18	BT6	Guangzhou, Guangdong	Aquilaria sinensis (Lour.) Spreng	Manually break the trunk
19	CL1	Haikou, Hainan	Aquilaria sinensis (Lour.) Spreng	Wild	Using wood-boring insects to chew on the trunk.	The quality of the produced agarwood is good and the fragrance is rich	More difficult artificial bionics
20	CL2	Haikou, Hainan	Aquilaria sinensis (Lour.) Spreng	Wild
21	CL3	Haikou, Hainan	Aquilaria sinensis (Lour.) Spreng	Wild
22	CL4	Haikou, Hainan	Aquilaria sinensis (Lour.) Spreng	Wild
23	CL5	Dianbai, Guangdong	Aquilaria sinensis (Lour.) Spreng	Wild

## Sheet: Table S2
Table S2 147 compounds information
No.	Rt/min	RI(calculated)	Compound Name	RI (NIST 17.0)	Molecular Weight	Molecular Formula	Compound Classification	Sesquiterpene skeletal structure
1	4.362		Styrene	883	104.15	C8H8	Aromatic hydrocarbon
2	4.388		1,3,5,7-Cyclooctatetraene	888	104.15	C8H8	Aromatic hydrocarbon
3	4.594		2-pentanone, 4-hydroxy-4-methyl-	844	116.08	C6H12O3	hydrocarbons
4	5.097		Benzaldehyde	982	106.12	C7H6O	Aromatic hydrocarbon
5	5.163		Benzene, 1,2,4-trimethyl-	1020	120.19	C9H12	Aromatic hydrocarbon
6	5.299		Benzene, 1-ethyl-2-methyl-	1006	120.19	C9H12	Aromatic hydrocarbon
7	5.441		Benzene, 1,2,3-trimethyl-	1020	120.19	C9H12	Aromatic hydrocarbon
8	5.765		Benzene, 1,3,5-trimethyl-	1020	120.19	C9H12	Aromatic hydrocarbon
9	5.999		Benzaldehyde, 2-hydroxy-	1011	122.12	C7H6O2	Aromatic hydrocarbon
10	7.128		1,2,4,5-tetramethylbenzene	1133	134.22	C10H14	Aromatic hydrocarbon
11	7.481		1,7-octanediol, 3,7-dimethyl-	1286	174.16	C10H22O2	hydrocarbons
12	7.537		Dodecane	1200	170.33	C12H26	hydrocarbons
13	8.144		benzylacetone	1228	148.21	C10H12O	Aromatic hydrocarbon
14	8.187		2-Butanone, 3-phenyl-	1243	148.21	C10H12O	Aromatic hydrocarbon
15	8.292		Benzaldehyde, 4-methoxy-	1227	136.15	C8H8O2	Aromatic hydrocarbon
16	8.944		2(3H)-Benzofuranone, hexahydro-3a,7a-dimethyl-3-methylene-, cis-	1421	180.12	C11H16O2	Aromatic hydrocarbon
17	9.253		Hydrocinnamic acid	1349	150.17	C9H10O2	Aromatic hydrocarbon
18	9.33		2-Methoxyacetophenone	1269	150.17	C9H10O2	Aromatic hydrocarbon
19	9.668		4-hydroxybenzaldehyde	1317	122.12	C7H6O2	Aromatic hydrocarbon
20	9.738		3-Methoxyacetophenone	1282	150.17	C9H10O2	Aromatic hydrocarbon
21	10.381		1H-2-Benzopyran-1-one,3,4-dihydro-		148.05	C9H8O2	Aromatic hydrocarbon
22	10.593	1406.11	Vanillin	1403	152.15	C8H8O3	Aromatic hydrocarbon
23	11.886	1458.58	Benzaldehyde, 3-hydroxy-4-methoxy-	1468	152.05	C8H8O3	Aromatic hydrocarbon
24	11.943	1460.76	Butylated Hydroxytoluene	1488	220.18	C15H24O	Aromatic hydrocarbon
25	12.626	1486.1	(1R,3aR,5aR,9aS)-1,4,4,7-Tetramethyl-1,2,3,3a,4,5a,8,9-octahydrocyclopenta[c]benzofuran	1544	220.18	C15H24O	Sesquiterpenes	acorana
26	13.152	1503.78	2-Butanone, 4-(4-methoxyphenyl)-	1462	178.1	C11H14O2	Aromatic hydrocarbon
27	13.448	1511.94	2,4-Di-tert-butylphenol	1514	206.17	C14H22O	Aromatic hydrocarbon
28	13.63	1516.87	Butylated Hydroxytoluene	1504	220.18	C15H24O	Aromatic hydrocarbon
29	14.015	1527.08	1,4,6-Trimethyl-1,2,3,3a,4,7,8,8a-octahydro-4,7-ethanoazulene		204.35	C15H24	Sesquiterpenes	guaiane
30	14.984	1551.59	1H-Cyclopropa[a]naphthalene, 1a,2,3,3a,4,5,6,7b-octahydro-1,1,3a,7-tetramethyl-, [1aR-(1a.alpha.,3a.alpha.,7b.alpha.)]-	1564	204.19	C15H24	Sesquiterpenes	maaliane
31	16.017	1576.03	1,6(2H,7H)-Naphthalenedione, 3,4,8,8a-tetrahydro-8a-methyl-	1528	178.1	C11H14O2	Aromatic hydrocarbon
32	16.132	1578.66	(1R,4S,5S)-1,8-Dimethyl-4-(prop-1-en-2-yl)spiro[4.5]dec-7-ene		204.19	C15H24	Sesquiterpenes	acorana
33	16.372	1584.07	Isoaromadendrene epoxide	1590	220.36	C15H24O	Sesquiterpenes	aromadendrane
34	16.884	1595.36	(-)-Spathulenol	1619	220.36	C15H24O	Sesquiterpenes	aromadendrane
35	16.922	1596.19	Guaiol	1603	222.37	C15H26O	Sesquiterpenes	guaiane
36	17.586	1609.52	(1R,7S,E)-7-Isopropyl-4,10-dimethylenecyclodec-5-enol		220.36	C15H24O	Sesquiterpenes	germacrane
37	18.383	1624.56	8-epi-γ-eudesmol	1626	222.2	C15H26O	Sesquiterpenes	eudesmane
38	19.163	1638.65	Agarospirol	1646	222.37	C15H26O	Sesquiterpenes	agarospirane
39	19.347	1641.89	Hinesol	1659	222.37	C15H26O	Sesquiterpenes	agarospirane
40	19.625	1646.73	8,8,9,9-Tetramethyl-3,4,5,6,7,8-hexahydro-2H-2,4a-methanonaphthalene		204.19	C15H24	Sesquiterpenes	isoacanthodorae
41	19.939	1652.11	10-epi-γ-Eudesmol	1626	222.37	C15H26O	Sesquiterpenes	eudesmane
42	19.974	1652.71	7(11)-Selinen-4α-ol	1647	222.37	C15H26O	Sesquiterpenes	eudesmane
43	20.079	1654.48	β-Maaliene	1636	204.19	C15H24	Sesquiterpenes	maaliane
44	20.189	1656.34	Aromandendrene	1630	204.19	C15H24	Sesquiterpenes	aromadendrane
45	20.324	1658.6	α-acorenol	1598	222.37	C15H26O	Sesquiterpenes	acorana
46	20.863	1667.47	Selina-3,7(11)-diene	1550	204.19	C15H24	Sesquiterpenes	eudesmane
47	21.03	1670.18	cis-Z-α-Bisabolene epoxide	1704	220.18	C15H24O	Sesquiterpenes	bisabolane
48	21.18	1672.59	valerianol	1661	222.37	C15H26O	Sesquiterpenes	eremophilane
49	22.091	1686.87	7-Isopropenyl-1,4a-dimethyl-4,4a,5,6,7,8-hexahydro-3H-naphthalen-2-one	1673	218.17	C15H22O	Sesquiterpenes	eudesmane
50	22.386	1691.37	Spiro[2.7]dec-4-ene, 1,1,5,6,6,9,9-heptamethyl-10-methylene-	1656	246.23	C18H30	Sesquiterpenes	anthoplaone-type
51	22.428	1692.01	Ethanone, 1-[5-(2-furanylmethyl)-2-furanyl]-	1596	190.63	C11H10O3	hydrocarbons
52	22.933	1699.56	Isocalamendiol	1725	238.19	C15H26O2	Sesquiterpenes	cadinane
53	23.16	1703.22	2-Naphthalenol, 2,3,4,4a,5,6,7-octahydro-1,4a-dimethyl-7-(2-hydroxy-1-methylethyl)		238.19	C15H26O2	Sesquiterpenes	eudesmane
54	23.608	1710.43	Tricyclo[5.2.2.0(1,6)]undecan-3-ol, 2-methylene-6,8,8-trimethyl-		220.36	C15H24O	Sesquiterpenes	myltaylane
55	23.771	1713.02	6-(1,3-Dimethyl-buta-1,3-dienyl)-1,5,5-trimethyl-7-oxa-bicyclo[4.1.0]hept-2-ene		218.17	C15H22O	Sesquiterpenes	spiroaxane
56	23.831	1713.97	Ledol		222.37	C15H26O	Sesquiterpenes	aromadendrane
57	24.337	1721.88	Valerenol	1736	220.36	C15H24O	Sesquiterpenes	valerenane
58	24.614	1726.14	Longifolenaldehyde	1741	220.36	C15H24O	Sesquiterpenes	longifolane
59	24.788	1728.8	cis-Thujopsene		204.19	C15H24	Sesquiterpenes	thujopsane
60	24.989	1731.84	(E)-4-(3-Hydroxyprop-1-en-1-yl)-2-methoxyphenol	1727	180.08	C10H12O3	Aromatic hydrocarbon
61	25.33	1736.94	Selinene		204.19	C15H24	Sesquiterpenes	eudesmane
62	25.887	1745.13	9H-Cycloisolongifolene, 8-oxo-		218.17	C15H22O	Sesquiterpenes	isolongifolane
63	26.045	1747.42	3,7-Cyclodecadien-1-one, 3,7-dimethyl-10-(1-methylethylidene)-, (E,E)-		218.17	C15H22O	Sesquiterpenes	germacrane
64	26.378	1752.21	Alloaromadendrene oxide-(1)		220.36	C15H24O	Sesquiterpenes	aromadendrane
65	26.652	1756.1	(1R,3aS,5aS,8aR)-1,3a,4,5a-Tetramethyl-1,2,3,3a,5a,6,7,8-octahydrocyclopenta[c]pentalene		204.19	C15H24	Sesquiterpenes	silphinane
66	26.885	1759.37	α-Guaiene		204.19	C15H24	Sesquiterpenes	guaiane
67	27.055	1761.75	2(1H)-Naphthalenone, 4a,5,6,7,8,8a-hexahydro-6-[1-(hydroxymethyl)ethenyl]-4,8a-dimethyl-, [4ar-(4a.alpha.,6.alpha.,8a.beta.)]-		234.16	C15H22O2	Sesquiterpenes	eudesmane
68	27.401	1766.53	7-(2-Hydroxypropan-2-yl)-1,4a-dimethyldecahydronaphthalen-1-ol	1782	240.21	C15H28O2	Sesquiterpenes	eudesmane
69	27.634	1769.72	(-)-Isoaromadendrene-(V)		204.19	C15H24	Sesquiterpenes	aromadendrane
70	27.883	1773.1	2-Hydroxymethyl-2,6,8,8-tetramethyltricyclo[5.2.2.0(1,6)]undecane		236.21	C16H28O	Sesquiterpenes	myitaylane
71	28.144	1776.61	2H-3,9a-Methano-1-benzoxepin, octahydro-2,2,5a,9-tetramethyl-, [3R-(3α,5aα,9α,9aα)]-		222.37	C15H26O	Sesquiterpenes	eudesmane
72	28.73	1784.37	Junenol		220.36	C15H24O	Sesquiterpenes	eudesmane
73	28.919	1786.83	2-Naphthalenemethanol, decahydro-α,α,4a-trimethyl-8-methylene-, [2R-(2α,4aα,8aβ)]-		222.37	C15H26O	Sesquiterpenes	eudesmane
74	29.564	1795.14	2(3H)-Naphthalenone, 4,4a,5,6,7,8-hexahydro-4a,5-dimethyl-3-(1-methylethylidene)-, (4ar-cis)-		218.17	C15H22O	Sesquiterpenes	eremophilane
75	29.885	1799.21	3,4,8,8-Tetramethyl-4,5,6,7,8,8a-hexahydro-1H-3a,7-methanoazulen-4-ol		220.36	C15H24O	Sesquiterpenes	isocedrane
76	30.083	1803.01	(1R,4aR,7R,8aR)-7-(2-Hydroxypropan-2-yl)-1,4a-dimethyldecahydronaphthalen-1-ol	1780	240.21	C15H28O2	Sesquiterpenes	eudesmane
77	30.29	1807.6	Dehydrofukinone		218.17	C15H22O	Sesquiterpenes	eremophilane
78	30.398	1809.99	4a,7-Methano-4aH-naphth[1,8a-b]oxirene, octahydro-4,4,8,8-tetramethyl-		220.36	C15H24O	Sesquiterpenes	iresane bicyclofarnesane
79	30.612	1814.69	Alloaromadendrene		204.19	C15H24	Sesquiterpenes	aromadendrane
80	31.154	1826.44	Squamulosone		218.17	C15H22O	Sesquiterpenes	aromadendrane
81	31.227	1828.01	Acorenone B	1676	220.36	C15H24O	Sesquiterpenes	acorana
82	31.37	1831.07	Nootkatone		218.17	C15H22O	Sesquiterpenes	eremophilane
83	31.647	1836.95	1,1,4,7-Tetramethyl-1a,2,3,4,6,7,7a,7b-octahydro-1H-cyclopropa[e]azulene		204.19	C15H24	Sesquiterpenes	aromadendrane
84	32.236	1849.3	Longifolene		204.19	C15H24	Sesquiterpenes	longifolane
85	32.444	1853.61	Arctiol		238.37	C15H26O2	Sesquiterpenes	eudesmane
86	32.563	1856.06	7R,8R-8-Hydroxy-4-isopropylidene-7-methylbicyclo[5.3.1]undec-1-ene		220.36	C15H24O	Sesquiterpenes	germacrane
87	32.839	1861.72	(1R,9R,E)-4,11,11-Trimethyl-8-methylenebicyclo[7.2.0]undec-4-ene		204.19	C15H24	Sesquiterpenes	caryophyliane
88	33.498	1875.02	Longipinocarveol, trans-		220.36	C15H24O	Sesquiterpenes	iresane bicyclofarnesane
89	33.637	1877.79	Vellerdiol	1926	236.18	C15H24O2	Sesquiterpenes	tremulane
90	33.666	1878.37	γ-gurjunrnrpoxide-(2)		220.18	C15H24O	Sesquiterpenes	guaiane
91	33.889	1882.79	Valerenic acid	1876	234.16	C15H22O2	Sesquiterpenes	valerenane
92	33.96	1884.19	β-Guaiene		204.19	C15H24	Sesquiterpenes	guaiane
93	34.176	1888.44	2-Naphthalenol,1,2,3,4-tetrahydro-3-(1-hydroxy-1-methylethyl)-5-methoxy		236.14	C14H20O3	Aromatic hydrocarbon
94	35.111	1910.97	2H-Cyclohepta[b]furan-2-one, 3,3a,4,7,8,8a-hexahydro-7-methyl-3-methylene-6-(3-oxobutyl)-, [3aR-(3a.alpha.,7.beta.,8a.alpha.)]-		248.14	C15H20O3	Sesquiterpenes	secoguaiane/xanthane
95	35.194	1913.64	6-(1H-hydroxymethylvinyl)-4,8a-dimethyl-3,5,6,7,8,8a-hexahydro-1H-naphthalen-2-one	1909	234.16	C15H22O2	Sesquiterpenes	eudesmane
96	35.416	1920.73	ambrosin		246.13	C15H18O3	Sesquiterpenes	pseudoguaiane/mexicanane
97	35.779	1932.23	Methyleugenol		178.2	C11H14O2	Aromatic hydrocarbon
98	36.022	1939.86	Eudesma-5,11(13)-dien-8,12-olide		232.15	C15H20O2	Sesquiterpenes	eudesmane
99	36.135	1943.39	Valerenic acid	1831	234.33	C15H22O2	Sesquiterpenes	valerenane
100	36.293	1948.31	5,8-dihydroxy-4a-methyl-4,4a,4b,5,6,7,8,8a,9,10-decahhydro-2(3H)-phenanthrenone		250.16	C15H22O3	Sesquiterpenes	eremophilane
101	36.511	1955.07	Biocyclo[4.4.0]dec-5-ene,1,5-dimethyl-3-hydroxy-8-(1-methylene-2-hydroxyethyl-1)-		236.18	C15H24O2	Sesquiterpenes	eudesmane
102	36.555	1956.43	5-Benzofuranacetic acid, 6-ethenyl-2,4,5,6,7,7a-hexahydro-3,6-dimethyl-α-methylene-2-oxo-,methyl ester		276.14	C16H20O4	Sesquiterpenes	elemane
103	36.787	1963.56	Dibutyl phthalate	1967	278.34	C16H22O4	Aromatic hydrocarbon
104	36.815	1964.42	n-Hexadecanoic acid	1973	256.24	C16H32O2	hydrocarbons
105	37.092	1972.87	Costunlide	1914	232.15	C15H20O2	Sesquiterpenes	germacrane
106	37.148	1974.57	Spiro[tricycli[4.4.0.0(5,9)decane-10-2-oxirane], 1-methyl-4-isopropyl-7,8-dihydroxy-,(8S)-		252.17	C15H24O3	Sesquiterpenes	sativane
107	37.184	1975.67	Acetic acid,3-hydroxy-6-isopropenyl-4,8a-dimethyl-1,2,3,5,6,7,8,8a-octahydronaphthalen-2-yl-ester		278.19	C17H26O3	Sesquiterpenes	eudesmane
108	37.272	1978.33	Eudesma-5,11(13)-dien-8,12-olide		232.15	C15H20O2	Sesquiterpenes	eudesmane
109	37.306	1979.36	methyl-3,5-di-t-butylsalicylate		264.17	C16H24O3	Aromatic hydrocarbon
110	37.397	1982.11	α-Santonin		246.13	C15H18O3	Sesquiterpenes	eudesmane
111	37.488	1984.85	trans-Sinapyl alcohol	2034	210.23	C11H14O4	Aromatic hydrocarbon
112	37.839	1995.36	2-((2R,4aR,8aR)-4a,8-Dimethyl-1,2,3,4,4a,5,6,8a-octahydronaphthalen-2-yl)prop-2-en-1-ol		220.36	C15H24O	Sesquiterpenes	eudesmane
113	38.157	2006.56	(-)-Isolongifolol, methyl ether		236.21	C16H28O	Sesquiterpenes	longifolane
114	38.24	2009.91	3-Pentanone,1,5-diphenyl-		238.14	C17H18O	hydrocarbons
115	38.409	2016.72	(7,7-Dimethyl-1,4-dioxo-2,3,4,5,6,7-hexahydro-1H-inden-2-yl)acetic acid		236.1	C13H16O4	hydrocarbons
116	38.471	2019.2	2-Carboxymethyl-7-methoxy-3-methyl-1-indanone		234.09	C13H14O4	Aromatic hydrocarbon
117	38.665	2026.96	6-(1-Hydroxymethylvinyl)-4,8a-dimethyl-3,5,6,7,8,8a-hexahydro-1H-naphthalen-2-one		234.16	C15H22O2	Sesquiterpenes	eudesmane
118	38.774	2031.3	Azuleno[4,5-b]furan-2(3H)-one, decahydro-3,6,9-tris(methylene)-, [3aS-(3a.alpha.,6a.alpha.,9a.alpha.,9b.beta.)]-		266.15	C15H22O4	Sesquiterpenes	guaiane
119	38.816	2032.97	Anobin		280.13	C15H20O5	Sesquiterpenes	guaiane
120	39.331	2053.3	Cyclobutane, tetrakis(1-methylethylidene)-		216.19	C16H24	hydrocarbons
121	39.47	2058.74	4a(2H)-Naphthalenecarboxylic acid, 1,3,4,5,6,7-hexahydro-1,1-dimethyl-2-oxo-, ethyl ester		250.16	C15H22O3	hydrocarbons
122	39.606	2064.05	β-Phenylpropionic acid, .beta.,.beta.,2,5-tetramethyl-6-methoxy-		236.14	C14H20O3	Aromatic hydrocarbon
123	39.705	2067.9	Thunbergol	2032	290.48	C20H34O	Diterpenoids
124	39.799	2071.55	1-Methoxy-3,7-dimethyl-5-oxo-5,6,7,8-tetrahydronaphthalene-2-carboxylic acid,methyl ester		262.12	C15H18O4	Aromatic hydrocarbon
125	40.614	2103.48	5-Phenyl-2,4-pentadienophenone		234.1	C17H14O	hydrocarbons
126	40.913	2117.49	β-Ionone		194.17	C13H22O	hydrocarbons
127	41.864	2161.36	1-Penten-3-one, 1,5-diphenyl-		236.12	C17H16O	hydrocarbons
128	42.167	2175.12	4-Penten-1-one, 1,5-diphenyl-		236.12	C17H16O	hydrocarbons
129	42.316	2181.86	Benzyl cis-cinnamate	2134	238.1	C16H14O2	hydrocarbons
130	42.569	2193.24	Procerin		230.13	C15H18O2	Sesquiterpenes	nootkatane
131	42.87	2207.9	1-Docosene	2196	308.34	C22H44	hydrocarbons
132	43.195	2224.91	Androstane, (5.beta.,14.beta.)-		260.25	C19H32	Diterpenoids
133	43.721	2252.18	Pregnolone acetate 20-ethylene ketal		402.28	C25H38O4	Diterpenoids
134	44.036	2268.35	Betulin		442.38	C30H50O2	Diterpenoids
135	44.125	2272.9	19,3-Epoxyandrosta-5,7-dien-17-one,4,4-dimethyl-3β-methoxy-(10β,13β)-		342.22	C22H30O3	Diterpenoids
136	45.153	2328.26	2-Phenethyl-4H-chromen-4-one	2346	250.1	C17H14O2	Chromone
137	45.359	2339.95	Retinal		284.8	C20H28O	hydrocarbons
138	45.658	2356.82	9-Octadecenamide, (Z)-	2375	281.48	C18H35NO	hydrocarbons
139	46.387	2397.51	Hexanedioic acid, bis(2-ethylhexyl) ester		370.31	C22H42O4	hydrocarbons
140	46.571	2408.49	9-Tricosene, (Z)-	2315	322.36	C23H46	hydrocarbons
141	49.221	2571.18	9-Methoxy-6a,11a-dihydro-6H-benzofuro[3,2-c]chromen-3-ol		270.09	C16H14O4	Aromatic hydrocarbon
142	49.629	2596.59	6-Methoxy-2-phenethyl-4H-chromen-4-one	2613	280.11	C18H16O3	Chromone
143	49.722	2602.18	2-(4-Methoxyphenethyl)-4H-chromen-4-one	2545	280.11	C18H16O3	Chromone
144	53.026	2772.53	13-Docosenamide, (Z)-		337.33	C22H43NO	hydrocarbons
145	55.221	2859.83	6-Methoxy-2-(4-methoxyphenethyl)-4H-chromen-4-one	2926	310.12	C19H18O4	Chromone
146	55.426	2867.43	6,7-Dimethoxy-2-phenethyl-4H-chromen-4-one	2891	310.12	C19H18O4	Chromone
147	63.499	3118.92	6,7-Dimethoxy-2-(4-methoxyphenethyl)-4H-chromen-4-one	3145	340.13	C20H20O5	Chromone

## Sheet: Table S3
Table S3 Drug-Net input
from	to
Compound001	ACHE
Compound002	SLC5A7
Compound002	ACHE
Compound003	HMGCR
Compound004	DAO
Compound004	ADH1A
Compound004	ADH1B
Compound004	ERN1
Compound005	ACHE
Compound006	ACHE
Compound006	PPARA
Compound007	ACHE
Compound008	ACHE
Compound009	ERN1
Compound009	CA2
Compound009	CA1
Compound009	CA4
Compound009	PTPN22
Compound009	PTPRC
Compound009	EP300
Compound009	IDO1
Compound010	ACHE
Compound011	ESR1
Compound011	ESR2
Compound011	CA1
Compound011	SHBG
Compound011	AR
Compound011	CA2
Compound011	CA4
Compound011	TRPM8
Compound011	NR1I3
Compound011	NR1H4
Compound011	SHH
Compound011	GPBAR1
Compound011	UGT2B7
Compound011	CDC25A
Compound011	JAK1
Compound011	BRD4
Compound011	BRD2
Compound011	HSD11B1
Compound011	PRKCA
Compound011	NR3C1
Compound011	CYP19A1
Compound011	PARP1
Compound011	DRD1
Compound011	PTGS2
Compound011	NOS1
Compound011	NOS2
Compound011	NOS3
Compound011	JAK2
Compound011	MIF
Compound011	SERPINA6
Compound011	ALOX5
Compound011	NR3C2
Compound011	PGR
Compound011	MAPK14
Compound011	SLC6A4
Compound011	SLC6A3
Compound013	CES1
Compound013	NOS2
Compound013	MAOA
Compound013	ACHE
Compound013	ADH1A
Compound013	PARP1
Compound013	ADH1C
Compound013	ADH1B
Compound013	SLC6A2
Compound013	IMPDH2
Compound013	MAOB
Compound013	ADH4
Compound013	HSD11B1
Compound013	GSR
Compound013	P2RX7
Compound013	CYP11B1
Compound013	CYP11B2
Compound013	TPO
Compound013	MPO
Compound013	PTPRC
Compound013	PTPRF
Compound013	NQO2
Compound013	NAT1
Compound013	CTSL
Compound013	CTSB
Compound013	PLAUR
Compound013	SIRT2
Compound013	MAPK8
Compound013	JAK1
Compound013	JAK2
Compound013	PRKCA
Compound013	AURKA
Compound013	SLC5A7
Compound013	KAT2B
Compound013	SLC6A3
Compound013	DHODH
Compound013	CYP3A4
Compound013	CA4
Compound014	CES1
Compound014	PARP1
Compound014	CXCL8
Compound014	SLC22A6
Compound014	P2RX7
Compound014	ADH1A
Compound014	ADH1B
Compound014	ADH1C
Compound014	CA1
Compound014	NOS2
Compound014	EPHX1
Compound014	DNMT3A
Compound014	NQO2
Compound014	IMPDH2
Compound014	PTPN1
Compound014	ACE
Compound014	CHRM5
Compound014	HMOX1
Compound014	ADH4
Compound014	PTGS1
Compound014	CTSL
Compound014	CTSB
Compound014	GRM5
Compound014	IDO1
Compound014	PTGS2
Compound014	TPO
Compound014	MPO
Compound014	CREBBP
Compound014	MAOB
Compound014	SLC6A3
Compound014	SRD5A1
Compound014	SLC6A2
Compound014	SLC6A4
Compound014	KAT2B
Compound014	GABRA1
Compound014	GABRA5
Compound014	SIRT2
Compound014	FAAH
Compound014	LRRK2
Compound014	CYP11B1
Compound014	CYP11B2
Compound014	GRM4
Compound015	CA2
Compound015	CA1
Compound015	ERN1
Compound015	ACHE
Compound015	CYP2A6
Compound015	GSK3B
Compound015	TRPA1
Compound015	CA4
Compound015	TGM2
Compound015	CNR1
Compound015	CNR2
Compound016	PTGS2
Compound016	CYP19A1
Compound016	F2
Compound016	HTR1A
Compound016	KCNK2
Compound016	NR3C2
Compound016	PREP
Compound016	CYP17A1
Compound016	PTPN1
Compound016	OPRK1
Compound016	VDR
Compound016	TERT
Compound016	EPHX1
Compound017	FOLH1
Compound017	CACNA2D1
Compound017	PAM
Compound017	HSD11B1
Compound017	AKR1B1
Compound017	EGLN3
Compound017	PTGS1
Compound017	SLC22A6
Compound017	HMGCR
Compound017	SLC7A5
Compound017	SLC16A1
Compound017	HSD17B3
Compound018	CA2
Compound018	DNMT1
Compound018	GSK3B
Compound018	ADH1A
Compound018	ERN1
Compound018	CYP11B1
Compound018	CYP11B2
Compound018	ADH1B
Compound018	CA1
Compound018	CHRM1
Compound018	TYR
Compound018	MAOB
Compound018	CHRM5
Compound018	NOS1
Compound018	NOS2
Compound018	NOS3
Compound018	CYP2A6
Compound019	CA2
Compound019	CA1
Compound019	CA4
Compound019	ERN1
Compound019	COMT
Compound019	ACHE
Compound019	ALDH5A1
Compound019	TYR
Compound019	ABAT
Compound020	MAOB
Compound020	ACHE
Compound020	ERN1
Compound020	CA2
Compound020	GSK3B
Compound020	CES1
Compound020	CYP2A6
Compound020	SLC6A3
Compound020	ADH1A
Compound020	TYR
Compound020	ADH1B
Compound020	NOS1
Compound020	NOS2
Compound020	NOS3
Compound020	CHRM1
Compound020	CYP11B1
Compound020	CYP11B2
Compound020	ADH1C
Compound020	CA1
Compound020	MAP2K1
Compound020	ALB
Compound020	CHRM5
Compound020	CHRM2
Compound020	CHRM3
Compound020	CHRNA7
Compound020	RGS4
Compound020	MIF
Compound020	DNMT1
Compound020	DYRK1A
Compound022	ERN1
Compound022	CA2
Compound022	CA1
Compound022	CA4
Compound022	PTPRC
Compound022	EP300
Compound022	TTR
Compound022	NAT1
Compound022	PLAA
Compound022	AKR1C3
Compound023	ERN1
Compound023	CA2
Compound023	CA1
Compound023	CA4
Compound023	NAT1
Compound023	PLAA
Compound023	TTR
Compound023	ADORA1
Compound023	EP300
Compound024	CA2
Compound024	HTR2B
Compound024	PTGS1
Compound024	SLC6A2
Compound024	HTR2C
Compound024	ESRRG
Compound024	TRPA1
Compound024	ESR2
Compound024	ESR1
Compound024	HTR6
Compound024	TYR
Compound024	NOS1
Compound024	NOS3
Compound025	HIF1A
Compound025	CNR1
Compound025	AR
Compound025	NR3C2
Compound025	PGR
Compound025	NR1H3
Compound025	NR1H2
Compound025	MAOA
Compound026	SLC6A2
Compound026	MAOA
Compound026	CYP1A2
Compound026	MTNR1A
Compound026	ESR2
Compound026	HSD11B1
Compound026	SLC6A4
Compound026	ESR1
Compound026	ACHE
Compound026	IGF1R
Compound026	ALOX5
Compound026	SLC6A3
Compound026	DHODH
Compound026	CHRM1
Compound026	PARP1
Compound026	CHRM2
Compound026	MAPK8
Compound026	GRM4
Compound026	FGFR1
Compound026	MPO
Compound026	JAK1
Compound026	JAK2
Compound026	HTR2C
Compound026	BRD4
Compound026	CYP11B1
Compound026	P2RX7
Compound026	CES1
Compound026	CYP19A1
Compound026	TGM2
Compound026	PTGS2
Compound026	DYRK1A
Compound026	CHRM3
Compound026	KCNN3
Compound026	KCNH2
Compound026	EDNRB
Compound026	TTR
Compound026	HMOX1
Compound026	EDNRA
Compound026	KCNN2
Compound026	PDE3A
Compound026	PDE3B
Compound026	PREP
Compound026	GRM5
Compound026	ADRB3
Compound026	ACE
Compound026	SIRT1
Compound026	CHEK2
Compound026	CDK2
Compound026	CDK5
Compound026	MKNK1
Compound026	FEN1
Compound026	ADORA2B
Compound026	KAT2B
Compound026	KDM4C
Compound026	ICAM1
Compound026	VCAM1
Compound026	SELE
Compound026	NOS2
Compound026	KIF11
Compound026	AURKB
Compound026	RPS6KA1
Compound026	FLT4
Compound026	PDE10A
Compound026	CYP2C19
Compound027	CA2
Compound027	PTGS1
Compound027	HTR2B
Compound027	HTR2C
Compound027	SLC6A2
Compound027	ESR2
Compound027	HTR6
Compound027	ESRRG
Compound027	ESR1
Compound027	AR
Compound027	TRPA1
Compound027	MC4R
Compound027	TYR
Compound027	ALOX5
Compound027	AKT1
Compound027	NOS1
Compound027	NOS3
Compound028	CA2
Compound028	HTR2B
Compound028	PTGS1
Compound028	SLC6A2
Compound028	HTR2C
Compound028	ESRRG
Compound028	TRPA1
Compound028	ESR2
Compound028	ESR1
Compound028	HTR6
Compound028	TYR
Compound028	NOS1
Compound028	NOS3
Compound029	PPARA
Compound029	CNR2
Compound029	AR
Compound029	CYP19A1
Compound029	ESR1
Compound029	CHRM2
Compound029	ACHE
Compound029	SLC6A2
Compound029	SLC6A4
Compound029	CYP2C19
Compound029	BCHE
Compound030	PPARA
Compound030	CNR2
Compound030	BCHE
Compound030	AR
Compound030	CYP19A1
Compound030	ESR1
Compound030	CHRM2
Compound030	SLC6A2
Compound030	SLC6A4
Compound030	CYP2C19
Compound030	PTPN1
Compound030	NR1I3
Compound031	CYP19A1
Compound031	CCR5
Compound031	NR3C1
Compound031	PGR
Compound031	SERPINA6
Compound031	SHBG
Compound031	NR1I2
Compound031	HSD17B3
Compound031	NR1I3
Compound031	CTSD
Compound031	SIGMAR1
Compound031	SRD5A1
Compound031	AR
Compound031	NR3C2
Compound031	SLC6A3
Compound031	TRPA1
Compound031	CYP17A1
Compound031	PTGS1
Compound031	MAPK3
Compound031	PRKCH
Compound031	HSD11B2
Compound031	PTPN11
Compound031	NOS2
Compound031	TNF
Compound031	PTPN2
Compound031	FAAH
Compound031	HMGCR
Compound031	ADH1A
Compound032	PPARA
Compound032	CNR2
Compound032	CYP19A1
Compound032	AR
Compound032	ESR1
Compound032	CHRM2
Compound032	ACHE
Compound032	SLC6A2
Compound032	SLC6A4
Compound032	CYP2C19
Compound032	FAAH
Compound032	TRPV1
Compound032	ESR2
Compound033	CYP19A1
Compound034	UGT2B7
Compound034	HSD11B1
Compound034	IDO1
Compound034	PTGS1
Compound034	SLC6A3
Compound035	NR1I3
Compound035	CYP19A1
Compound035	PTPN1
Compound035	SLC6A4
Compound035	AR
Compound035	ESR1
Compound035	CHRM2
Compound035	ACHE
Compound035	SLC6A2
Compound035	CYP2C19
Compound035	NR1H3
Compound035	CYP17A1
Compound035	BCHE
Compound035	UGT2B7
Compound035	HSD11B1
Compound035	SREBF2
Compound035	PPARA
Compound035	TERT
Compound035	FABP3
Compound035	PPARD
Compound035	SHBG
Compound035	HMGCR
Compound035	PDE4D
Compound035	PTPRF
Compound035	PTPN2
Compound035	ACP1
Compound035	SCD
Compound036	AR
Compound036	CYP19A1
Compound036	ESR1
Compound036	ESR2
Compound036	NR1H3
Compound036	SLC6A4
Compound036	CYP17A1
Compound036	BCHE
Compound036	GLRA1
Compound036	PABPC1
Compound036	PER2
Compound036	ACHE
Compound036	GC
Compound036	HMGCR
Compound036	TRPM8
Compound036	SHBG
Compound036	NR1I3
Compound036	SLC18A3
Compound036	CHRM2
Compound036	GCGR
Compound036	HSD17B2
Compound036	SLC6A2
Compound036	CYP2C19
Compound036	SREBF2
Compound036	CDC25A
Compound036	KCNH2
Compound036	JAK1
Compound036	JAK2
Compound036	PTPN1
Compound037	CYP19A1
Compound037	PTPN1
Compound037	AR
Compound037	ESR1
Compound037	CHRM2
Compound037	ACHE
Compound037	SLC6A2
Compound037	SLC6A4
Compound037	CYP2C19
Compound037	NR1I3
Compound037	NR1H3
Compound037	CYP17A1
Compound037	SREBF2
Compound037	HSD11B1
Compound037	HMGCR
Compound037	PDE4D
Compound037	PTPRF
Compound037	PTPN2
Compound037	ACP1
Compound037	BCHE
Compound037	UGT2B7
Compound037	SHBG
Compound037	ESR2
Compound037	PREP
Compound037	ATP12A
Compound037	PPARG
Compound037	PPARA
Compound037	TERT
Compound037	FABP3
Compound037	PPARD
Compound037	RORA
Compound037	HSD11B2
Compound037	G6PD
Compound037	SCD
Compound037	PTGS2
Compound038	CYP19A1
Compound038	SLC6A4
Compound038	AR
Compound038	ACHE
Compound038	NR1H3
Compound038	CYP17A1
Compound038	SHBG
Compound038	ESR1
Compound038	CHRM2
Compound038	SLC6A2
Compound038	CYP2C19
Compound038	SREBF2
Compound038	BCHE
Compound038	HMGCR
Compound038	NR1I3
Compound038	ESR2
Compound038	UGT2B7
Compound038	RORA
Compound038	SERPINA6
Compound038	PTPN1
Compound038	G6PD
Compound038	PTPN2
Compound038	PPARA
Compound038	TERT
Compound038	FABP3
Compound038	PPARD
Compound038	SCD
Compound038	PREP
Compound038	NR1H2
Compound038	NR3C1
Compound038	TOP1
Compound038	ATP12A
Compound038	TRPM8
Compound038	DHCR7
Compound038	SLC6A3
Compound038	PGR
Compound038	PTPN11
Compound039	CYP19A1
Compound039	AR
Compound039	ESR1
Compound039	CHRM2
Compound039	ACHE
Compound039	SLC6A2
Compound039	SLC6A4
Compound039	CYP2C19
Compound039	CYP17A1
Compound039	NR1H3
Compound039	SHBG
Compound039	SREBF2
Compound039	HMGCR
Compound039	BCHE
Compound039	NR1I3
Compound039	ESR2
Compound039	PTPN1
Compound039	UGT2B7
Compound039	RORA
Compound039	SERPINA6
Compound039	G6PD
Compound039	PTPN2
Compound039	PPARA
Compound039	TERT
Compound039	FABP3
Compound039	PPARD
Compound039	SCD
Compound039	HSD11B1
Compound039	PREP
Compound039	TOP1
Compound039	ATP12A
Compound039	NR3C1
Compound039	CNR1
Compound039	DHCR7
Compound039	PTPN11
Compound040	PPARA
Compound040	CNR2
Compound040	AR
Compound040	CYP19A1
Compound040	ESR1
Compound040	CHRM2
Compound040	SLC6A2
Compound040	SLC6A4
Compound040	CYP2C19
Compound040	ACHE
Compound040	NR1I3
Compound040	BCHE
Compound040	PTPN1
Compound040	SREBF2
Compound040	ESR2
Compound040	CTSD
Compound040	NR1H3
Compound040	SHBG
Compound040	CYP17A1
Compound040	HMGCR
Compound041	CYP19A1
Compound041	PTPN1
Compound041	SLC6A4
Compound041	AR
Compound041	CHRM2
Compound041	ESR1
Compound041	ACHE
Compound041	SLC6A2
Compound041	CYP2C19
Compound041	NR1H3
Compound041	NR1I3
Compound041	BCHE
Compound041	CYP17A1
Compound041	SREBF2
Compound041	SHBG
Compound041	PDE4D
Compound041	PTPRF
Compound041	PTPN2
Compound041	ACP1
Compound041	HSD11B1
Compound041	HMGCR
Compound041	UGT2B7
Compound041	ESR2
Compound041	ATP12A
Compound041	PPARA
Compound041	TERT
Compound041	FABP3
Compound041	PPARD
Compound041	RORA
Compound041	NR3C2
Compound041	G6PD
Compound041	SCD
Compound041	SERPINA6
Compound041	NOS2
Compound042	CYP19A1
Compound042	PTPN1
Compound042	SLC6A4
Compound042	UGT2B7
Compound042	AR
Compound042	ATP12A
Compound042	ACHE
Compound042	CHRM2
Compound042	SLC6A2
Compound042	ESR1
Compound042	NR1I3
Compound042	BCHE
Compound042	NR1H3
Compound042	SREBF2
Compound042	CYP17A1
Compound042	CYP2C19
Compound042	PDE4D
Compound042	PTPRF
Compound042	PTPN2
Compound042	ACP1
Compound042	HSD11B1
Compound042	SHBG
Compound043	PPARA
Compound043	CNR2
Compound043	BCHE
Compound043	AR
Compound043	CYP19A1
Compound043	ESR1
Compound043	CHRM2
Compound043	SLC6A2
Compound043	SLC6A4
Compound043	CYP2C19
Compound043	PTPN1
Compound043	NR1I3
Compound045	CYP19A1
Compound045	SLC6A4
Compound045	CYP2C19
Compound045	AR
Compound045	ACHE
Compound045	ESR1
Compound045	BCHE
Compound045	SREBF2
Compound045	HMGCR
Compound045	SLC6A2
Compound045	CHRM2
Compound045	NR1H3
Compound045	ESR2
Compound045	CYP17A1
Compound045	SHBG
Compound045	RORA
Compound045	PTPN1
Compound045	NR1I3
Compound045	G6PD
Compound045	PTPN2
Compound045	PPARG
Compound045	PPARA
Compound045	TERT
Compound045	FABP3
Compound045	PPARD
Compound045	SCD
Compound045	NR1H2
Compound045	UGT2B7
Compound045	SERPINA6
Compound045	TOP1
Compound045	ATP12A
Compound045	DHCR7
Compound045	TRPM8
Compound045	SLC6A3
Compound045	NR3C1
Compound045	MAPK3
Compound045	PRKCH
Compound045	CDC25A
Compound045	PTPN11
Compound046	PPARA
Compound046	CNR2
Compound046	NR1H3
Compound046	AR
Compound046	CYP19A1
Compound046	ESR1
Compound046	CHRM2
Compound046	ACHE
Compound046	SLC6A2
Compound046	SLC6A4
Compound046	CYP2C19
Compound046	BCHE
Compound046	ESR2
Compound046	PTPN1
Compound046	NR1I3
Compound047	CNR1
Compound047	AR
Compound047	NR1H3
Compound047	NR1H2
Compound047	HIF1A
Compound047	CNR2
Compound047	BRD4
Compound047	BRD2
Compound047	HSD11B1
Compound047	NLRP3
Compound047	IMPDH2
Compound047	KCNA5
Compound047	PTPN1
Compound048	CYP19A1
Compound048	NR1H3
Compound048	AR
Compound048	ESR1
Compound048	CHRM2
Compound048	ACHE
Compound048	SLC6A2
Compound048	SLC6A4
Compound048	CYP2C19
Compound048	BCHE
Compound048	CYP17A1
Compound048	NR1I3
Compound048	SHBG
Compound048	SREBF2
Compound048	HMGCR
Compound048	PTPN1
Compound048	ESR2
Compound048	UGT2B7
Compound048	PTPN2
Compound048	RORA
Compound048	SERPINA6
Compound048	G6PD
Compound048	HSD11B1
Compound048	PPARA
Compound048	TERT
Compound048	FABP3
Compound048	PPARD
Compound048	PTPN11
Compound048	SCD
Compound048	PDE4D
Compound048	PTPRF
Compound048	ACP1
Compound048	TOP1
Compound048	ATP12A
Compound048	NR3C1
Compound048	CNR1
Compound048	DHCR7
Compound048	PGR
Compound048	CDC25A
Compound048	PTGS1
Compound049	SRD5A1
Compound049	CYP19A1
Compound049	NR1I3
Compound049	CYP17A1
Compound049	SERPINA6
Compound049	SHBG
Compound049	NR1I2
Compound049	SIGMAR1
Compound049	AR
Compound049	PGR
Compound049	HSD17B3
Compound049	NR3C1
Compound049	NR3C2
Compound049	HSD11B1
Compound049	SLC6A3
Compound049	CCR5
Compound049	MAPK3
Compound049	PRKCH
Compound049	HSD11B2
Compound049	PTPN11
Compound049	PTGS1
Compound049	ALOX5
Compound049	BACE1
Compound049	CTSD
Compound049	PTPN2
Compound049	NOS2
Compound049	P2RX7
Compound049	RORA
Compound049	FAAH
Compound049	PARP1
Compound049	CDC25A
Compound049	ADH1A
Compound049	CACNA1B
Compound049	MTNR1A
Compound049	MTNR1B
Compound049	PTPN1
Compound049	EPHX2
Compound049	CYP11B1
Compound049	CYP11B2
Compound049	SLC6A4
Compound049	BCHE
Compound049	NQO2
Compound049	TRPV1
Compound049	TRPA1
Compound049	AKT1
Compound049	MAOA
Compound049	MAOB
Compound049	GLI2
Compound049	TOP1
Compound050	PPARA
Compound050	CNR2
Compound050	PTPN2
Compound050	TRPV1
Compound050	CXCR3
Compound052	UGT2B7
Compound052	NR1H3
Compound052	PTGS1
Compound052	HSD11B1
Compound052	DRD2
Compound052	HSD17B2
Compound052	HMOX1
Compound052	JAK1
Compound052	JAK2
Compound052	AR
Compound052	LRRK2
Compound052	CYP11B1
Compound052	CYP11B2
Compound052	FKBP1A
Compound052	ABCC9
Compound052	CYP19A1
Compound052	ADRA2C
Compound052	NR3C2
Compound052	PGR
Compound052	PARP1
Compound052	MMP1
Compound052	TRPV3
Compound052	EPHX2
Compound052	CHRM5
Compound052	CHRM1
Compound052	CHRM3
Compound052	CYP2C9
Compound052	BRD4
Compound052	BRD2
Compound052	EGFR
Compound052	MAPK1
Compound052	LTA4H
Compound052	AOC3
Compound052	P2RX7
Compound052	MAOA
Compound052	PTAFR
Compound052	UTS2R
Compound053	AR
Compound053	SHBG
Compound053	CYP19A1
Compound053	ESR1
Compound053	ESR2
Compound053	RORA
Compound053	BCHE
Compound053	CHRM2
Compound053	CYP2C19
Compound053	SLC6A2
Compound053	SLC6A4
Compound053	UGT2B7
Compound053	NR1I3
Compound053	SREBF2
Compound053	HMGCR
Compound053	ACHE
Compound053	CYP17A1
Compound053	NR3C1
Compound053	PTPN1
Compound053	DRD2
Compound053	SERPINA6
Compound053	HIF1A
Compound053	SIGMAR1
Compound053	JAK1
Compound053	JAK2
Compound053	NR1H3
Compound053	NOS2
Compound053	PTPN2
Compound053	HMOX1
Compound053	CA4
Compound053	CYP11B1
Compound053	CYP11B2
Compound053	EGFR
Compound053	LTA4H
Compound053	HSD11B1
Compound053	PDE10A
Compound053	LRRK2
Compound053	EPHX2
Compound053	PARP1
Compound053	MAP3K14
Compound053	VDR
Compound053	PRKCG
Compound053	PRKCD
Compound053	PRKCB
Compound053	PRKCE
Compound053	NPY5R
Compound054	UGT2B7
Compound054	HSD11B1
Compound054	PTGS1
Compound054	NR1H3
Compound054	CYP19A1
Compound054	AR
Compound054	SLC6A4
Compound054	ESR1
Compound054	CHRM2
Compound054	ACHE
Compound054	SLC6A2
Compound054	CYP2C19
Compound054	NR1H4
Compound054	IDO1
Compound054	SHBG
Compound055	SLC6A4
Compound055	NMT1
Compound055	GPBAR1
Compound056	UGT2B7
Compound056	CDC25A
Compound056	AR
Compound056	HSD11B1
Compound056	SHBG
Compound056	SHH
Compound056	TRPM8
Compound056	ESR1
Compound056	ESR2
Compound056	CA2
Compound056	CA1
Compound056	CA4
Compound056	NR1H3
Compound056	NR1I3
Compound056	GPBAR1
Compound056	IDO1
Compound056	NR1H4
Compound057	UGT2B7
Compound057	IDO1
Compound057	AR
Compound057	PTGS2
Compound057	SHBG
Compound057	CYP19A1
Compound057	PGR
Compound057	GCGR
Compound057	PABPC1
Compound057	KCNH2
Compound057	PER2
Compound057	TRPM8
Compound057	JAK1
Compound057	JAK2
Compound058	CYP19A1
Compound058	NR1I3
Compound058	CA4
Compound058	CA2
Compound058	CA1
Compound058	AR
Compound058	CES1
Compound058	GLI2
Compound058	ADH1A
Compound058	SRD5A1
Compound058	PARP1
Compound058	HSD11B1
Compound058	UGT2B7
Compound058	SERPINA6
Compound058	SHBG
Compound058	G6PD
Compound058	GABBR1
Compound058	EPHX1
Compound058	EPHX2
Compound058	P2RX7
Compound058	CHRM1
Compound058	CYP17A1
Compound058	ADH1C
Compound059	PPARA
Compound059	CNR2
Compound059	AR
Compound059	CYP19A1
Compound059	ESR1
Compound059	CHRM2
Compound059	SLC6A2
Compound059	SLC6A4
Compound059	CYP2C19
Compound059	BCHE
Compound059	PTPN1
Compound059	NR1I3
Compound061	CYP19A1
Compound061	AR
Compound061	ESR1
Compound061	CHRM2
Compound061	ACHE
Compound061	SLC6A2
Compound061	SLC6A4
Compound061	CYP2C19
Compound061	NR1H3
Compound061	BCHE
Compound061	PTPN1
Compound061	PPARA
Compound061	CNR2
Compound061	NR1I3
Compound061	FAAH
Compound061	TRPV1
Compound061	ESR2
Compound062	CYP19A1
Compound062	NR1I3
Compound062	CA4
Compound062	AR
Compound062	CA2
Compound062	CA1
Compound062	ADH1A
Compound062	PARP1
Compound062	HSD11B1
Compound062	HSD11B2
Compound062	CES1
Compound062	MTNR1A
Compound062	MTNR1B
Compound062	UGT2B7
Compound063	ALOX5
Compound063	ACHE
Compound063	CYP19A1
Compound063	GRM5
Compound063	TRPV1
Compound063	CHRM1
Compound063	DRD2
Compound063	DRD4
Compound063	HTR7
Compound063	P2RX7
Compound063	GRM1
Compound063	HDAC6
Compound063	HDAC1
Compound064	SHH
Compound064	SLC6A4
Compound064	SLC6A3
Compound064	HSD11B1
Compound064	NLRP3
Compound064	CYP19A1
Compound065	PPARA
Compound065	CNR2
Compound065	NR1I3
Compound065	FAAH
Compound065	TRPV1
Compound065	AR
Compound065	CYP19A1
Compound065	ESR1
Compound065	CHRM2
Compound065	SLC6A2
Compound065	SLC6A4
Compound065	CYP2C19
Compound066	PPARA
Compound066	CNR2
Compound066	CXCR3
Compound066	NR1I3
Compound067	CYP19A1
Compound067	AR
Compound067	NR3C1
Compound067	SIGMAR1
Compound067	SERPINA6
Compound067	SHBG
Compound067	PGR
Compound067	SLC6A3
Compound067	MAPK3
Compound067	HSD11B2
Compound067	HSD11B1
Compound067	CYP17A1
Compound067	NR3C2
Compound067	PRKCH
Compound067	PTPN11
Compound067	ESR2
Compound067	ALOX5
Compound067	PTPN2
Compound067	CDC25A
Compound067	NOS2
Compound067	BACE1
Compound067	IDO1
Compound067	ESR1
Compound067	RORA
Compound067	BCHE
Compound067	NR1H3
Compound067	SLC6A4
Compound067	PTPN1
Compound067	SRD5A1
Compound067	HSD17B3
Compound067	FABP3
Compound067	HSD17B2
Compound067	DRD2
Compound067	SCD
Compound067	FDFT1
Compound067	PTPRF
Compound067	ACP1
Compound067	HMGCR
Compound067	CES1
Compound067	TNF
Compound067	G6PD
Compound067	NR1I2
Compound067	PPARG
Compound067	JAK1
Compound067	JAK2
Compound067	PREP
Compound067	HMOX1
Compound067	IL6
Compound067	GLUL
Compound067	GPBAR1
Compound067	UGT2B7
Compound067	PTGS1
Compound067	NR1I3
Compound067	PDE4D
Compound067	PTGS2
Compound067	MAP3K14
Compound067	TERT
Compound067	CNR1
Compound067	TRPV3
Compound067	EGFR
Compound067	CA4
Compound067	LTA4H
Compound067	PPARA
Compound067	CHRM5
Compound067	CHRM2
Compound067	CHRM1
Compound067	KCNH2
Compound067	CHRM3
Compound067	CYP2C19
Compound068	CA2
Compound068	CA1
Compound068	CA4
Compound068	GPBAR1
Compound068	AR
Compound068	UGT2B7
Compound068	TRPM8
Compound068	ESR1
Compound068	ESR2
Compound068	SHBG
Compound068	NR1I3
Compound068	NR1H4
Compound068	CDC25A
Compound068	HSD11B1
Compound068	SHH
Compound068	DRD2
Compound068	SIGMAR1
Compound068	NR3C1
Compound068	CYP19A1
Compound068	PGR
Compound068	NR3C2
Compound068	HSD17B2
Compound068	IDO1
Compound068	HMOX1
Compound068	SLC6A3
Compound068	MAPK3
Compound068	EPHX2
Compound068	OPRM1
Compound068	PTGS2
Compound068	JAK1
Compound068	JAK2
Compound068	TRPV3
Compound068	MAP3K14
Compound068	EGFR
Compound068	MAPK1
Compound068	LTA4H
Compound068	ADRA2C
Compound068	TRPV1
Compound068	NPY5R
Compound068	SERPINA6
Compound068	BRD4
Compound068	ABCC9
Compound068	PARP1
Compound068	MMP1
Compound068	LRRK2
Compound068	CYP11B1
Compound068	CYP11B2
Compound068	PDE10A
Compound069	PPARA
Compound069	CNR2
Compound070	UGT2B7
Compound070	SHBG
Compound070	CDC25A
Compound070	NR1I3
Compound070	AR
Compound070	ESR1
Compound070	SHH
Compound070	ESR2
Compound070	HSD11B1
Compound070	TRPM8
Compound070	CA2
Compound070	CA1
Compound070	CA4
Compound070	NR1H4
Compound070	GPBAR1
Compound070	CYP19A1
Compound070	NR1H3
Compound070	SERPINA6
Compound070	HSD17B3
Compound070	G6PD
Compound070	GABBR1
Compound070	IDO1
Compound070	VDR
Compound070	CNR1
Compound070	CNR2
Compound071	CYP19A1
Compound071	SHH
Compound071	ACHE
Compound072	UGT2B7
Compound072	HSD11B1
Compound072	PTGS1
Compound072	NR1H3
Compound072	CYP19A1
Compound072	SLC6A4
Compound072	AR
Compound072	TRPM8
Compound072	PABPC1
Compound072	SLC10A2
Compound073	UGT2B7
Compound073	HSD11B1
Compound073	PTGS1
Compound073	NR1H3
Compound073	CYP19A1
Compound073	NR1I3
Compound073	CYP17A1
Compound073	AR
Compound073	ESR1
Compound073	CHRM2
Compound073	ACHE
Compound073	SLC6A2
Compound073	SLC6A4
Compound073	CYP2C19
Compound073	SHBG
Compound073	CNR2
Compound073	BCHE
Compound073	GCGR
Compound073	PTPN1
Compound073	PER2
Compound074	CYP19A1
Compound074	SRD5A1
Compound074	GLI2
Compound074	NR3C2
Compound074	SERPINA6
Compound074	SHBG
Compound074	NR1I2
Compound074	AR
Compound074	CYP17A1
Compound074	SIGMAR1
Compound074	NR1I3
Compound074	ESR2
Compound074	NR3C1
Compound074	PGR
Compound074	HSD17B3
Compound074	HSD11B1
Compound074	CHRM1
Compound074	GRM5
Compound074	P2RX7
Compound074	CCR5
Compound074	MAPK3
Compound074	PRKCH
Compound074	HSD11B2
Compound074	PTPN11
Compound074	TRPA1
Compound074	ALOX5
Compound074	BACE1
Compound074	NOS2
Compound074	ADH1A
Compound074	SLC6A3
Compound074	ESR1
Compound074	CTSD
Compound074	EPHX1
Compound074	MPO
Compound074	TDO2
Compound075	AR
Compound075	SREBF2
Compound075	ESR1
Compound075	ESR2
Compound075	CYP19A1
Compound075	CYP17A1
Compound075	SHBG
Compound075	NR1H3
Compound075	HMGCR
Compound075	RORA
Compound075	CYP2C19
Compound075	BCHE
Compound075	SLC6A4
Compound075	G6PD
Compound075	ACHE
Compound075	UGT2B7
Compound075	SERPINA6
Compound075	SLC6A2
Compound075	NR1H2
Compound075	NR1I3
Compound075	CHRM2
Compound075	PPARA
Compound075	PPARD
Compound075	TRPM8
Compound075	FDFT1
Compound076	CA2
Compound076	CA1
Compound076	CA4
Compound076	AR
Compound076	GPBAR1
Compound076	UGT2B7
Compound076	ESR1
Compound076	ESR2
Compound076	SHBG
Compound076	TRPM8
Compound076	NR1I3
Compound076	NR1H4
Compound076	CDC25A
Compound076	HSD11B1
Compound076	SHH
Compound076	NR1H3
Compound076	CYP19A1
Compound076	DRD2
Compound076	SIGMAR1
Compound076	NR3C1
Compound076	PGR
Compound076	NR3C2
Compound076	IDO1
Compound076	EPHX2
Compound076	OPRM1
Compound076	PTGS2
Compound076	SLC6A3
Compound076	MAPK3
Compound076	JAK1
Compound076	JAK2
Compound076	HSD17B2
Compound076	NPY5R
Compound076	HMOX1
Compound076	BRD4
Compound076	TRPV1
Compound076	MAP3K14
Compound076	MMP1
Compound076	CYP11B1
Compound076	CYP11B2
Compound076	PDE10A
Compound076	PARP1
Compound076	AKR1C3
Compound077	CYP19A1
Compound077	SRD5A1
Compound077	GLI2
Compound077	NR3C2
Compound077	SERPINA6
Compound077	SHBG
Compound077	NR1I2
Compound077	AR
Compound077	CYP17A1
Compound077	SIGMAR1
Compound077	NR1I3
Compound077	ESR2
Compound077	NR3C1
Compound077	PGR
Compound077	HSD17B3
Compound077	HSD11B1
Compound077	CHRM1
Compound077	GRM5
Compound077	P2RX7
Compound077	CCR5
Compound077	MAPK3
Compound077	PRKCH
Compound077	HSD11B2
Compound077	PTPN11
Compound077	TRPA1
Compound077	ALOX5
Compound077	BACE1
Compound077	NOS2
Compound077	ADH1A
Compound077	SLC6A3
Compound077	ESR1
Compound077	CTSD
Compound077	EPHX1
Compound077	MPO
Compound077	TDO2
Compound078	CYP19A1
Compound078	SHH
Compound078	GBA
Compound080	SRD5A1
Compound080	CYP19A1
Compound080	NR3C2
Compound080	SERPINA6
Compound080	SHBG
Compound080	NR1I2
Compound080	CYP17A1
Compound080	SIGMAR1
Compound080	AR
Compound080	TRPA1
Compound080	CCR5
Compound080	HSD17B3
Compound080	FAAH
Compound080	NR1I3
Compound080	PGR
Compound080	NR3C1
Compound080	HSD11B1
Compound080	MAPK3
Compound080	ADH1A
Compound080	P2RX7
Compound080	SLC6A3
Compound080	GLI2
Compound080	TRPV1
Compound080	CHRM1
Compound080	CTSD
Compound080	ESR1
Compound080	ESR2
Compound080	HSD11B2
Compound080	FDFT1
Compound080	PRKCH
Compound080	PTPN11
Compound080	EPHX1
Compound080	GRM5
Compound080	ADH1C
Compound080	EPHX2
Compound080	MTNR1A
Compound080	MTNR1B
Compound080	BACE1
Compound080	PARP1
Compound081	SRD5A1
Compound081	CYP19A1
Compound081	NR3C2
Compound081	SERPINA6
Compound081	SHBG
Compound081	NR1I2
Compound081	AR
Compound081	SIGMAR1
Compound081	CYP17A1
Compound081	HSD17B3
Compound081	NR3C1
Compound081	PGR
Compound081	NR1I3
Compound081	TRPA1
Compound081	CCR5
Compound081	MAPK3
Compound081	HSD11B1
Compound081	FAAH
Compound081	CTSD
Compound081	SLC6A3
Compound081	ESR1
Compound081	ESR2
Compound081	HSD11B2
Compound081	PRKCH
Compound081	PTPN11
Compound081	BCHE
Compound081	PTPN2
Compound081	BACE1
Compound081	RORA
Compound081	ADH1A
Compound081	CDC25A
Compound081	NOS2
Compound081	GLI2
Compound081	GRM5
Compound081	TRPV1
Compound081	PTGS1
Compound081	CHRM1
Compound081	FDFT1
Compound081	EPHX1
Compound081	P2RX7
Compound081	ALOX5
Compound081	CES1
Compound081	MTNR1A
Compound081	MTNR1B
Compound081	ADH1C
Compound081	EPHX2
Compound082	SRD5A1
Compound082	CYP19A1
Compound082	NR1I3
Compound082	CYP17A1
Compound082	SERPINA6
Compound082	SHBG
Compound082	NR1I2
Compound082	AR
Compound082	SIGMAR1
Compound082	PGR
Compound082	HSD17B3
Compound082	NR3C1
Compound082	NR3C2
Compound082	HSD11B1
Compound082	TRPA1
Compound082	SLC6A3
Compound082	MAPK3
Compound082	PRKCH
Compound082	HSD11B2
Compound082	PTPN11
Compound082	PTGS1
Compound082	BACE1
Compound082	PTPN2
Compound082	CTSD
Compound082	ALOX5
Compound082	NOS2
Compound082	FAAH
Compound082	RORA
Compound082	CDC25A
Compound082	ADH1A
Compound082	PTPN1
Compound082	P2RX7
Compound082	EPHX1
Compound082	BCHE
Compound082	CCR5
Compound082	ADH1C
Compound082	MTNR1A
Compound082	MTNR1B
Compound082	TRPV1
Compound082	SLC6A4
Compound082	MAOA
Compound082	MAOB
Compound082	GLI2
Compound082	CACNA1B
Compound082	DRD2
Compound082	CHRM1
Compound082	PARP1
Compound082	DRD4
Compound082	FDFT1
Compound082	BRD4
Compound082	HSD17B2
Compound082	EPHX2
Compound082	NQO2
Compound082	CTSL
Compound082	CTSB
Compound083	PPARA
Compound083	CNR2
Compound083	NR1I3
Compound083	FAAH
Compound083	TRPV1
Compound084	HSD11B1
Compound084	UGT2B7
Compound085	UGT2B7
Compound085	HSD11B1
Compound085	NR1H3
Compound085	PTGS1
Compound085	CYP19A1
Compound085	DRD2
Compound085	AR
Compound085	JAK1
Compound085	JAK2
Compound085	OPRM1
Compound085	HMOX1
Compound085	CYP11B1
Compound085	CYP11B2
Compound085	NR3C2
Compound085	HSD17B2
Compound085	PARP1
Compound085	PDE10A
Compound085	MAP3K14
Compound085	NR1I3
Compound085	NPY5R
Compound085	CHRM2
Compound085	CYP2C19
Compound085	LRRK2
Compound085	EGFR
Compound085	CCR5
Compound085	MAPK1
Compound085	LTA4H
Compound085	BRD4
Compound085	BRD2
Compound085	ABCC9
Compound085	CHRM5
Compound085	CHRM1
Compound085	CHRM3
Compound085	CYP2C9
Compound085	CA2
Compound085	CA1
Compound085	MAPK14
Compound085	PRKCA
Compound085	TRPV1
Compound085	TRPV3
Compound085	GSK3B
Compound085	CDK1
Compound085	CA4
Compound085	EPHX2
Compound085	PRKCG
Compound085	PRKCD
Compound085	PRKCB
Compound085	PRKCE
Compound085	RASGRP1
Compound085	CREBBP
Compound085	ADRA2C
Compound085	MAPK11
Compound085	FKBP1A
Compound085	DRD4
Compound085	MMP1
Compound085	MTNR1A
Compound085	AKR1C3
Compound085	ESR1
Compound085	MPO
Compound085	AOC3
Compound085	ADA
Compound086	AR
Compound086	CYP19A1
Compound086	ESR1
Compound086	ESR2
Compound086	CYP17A1
Compound086	PTGS1
Compound086	PPARG
Compound086	PPARA
Compound086	FABP3
Compound086	PPARD
Compound086	SLC6A4
Compound086	NR1I3
Compound086	PTPN1
Compound086	NR1H3
Compound086	BCHE
Compound086	SHBG
Compound086	SREBF2
Compound086	CNR1
Compound086	HMGCR
Compound086	CHRM2
Compound086	ACHE
Compound086	SLC6A2
Compound086	CYP2C19
Compound086	ATP12A
Compound086	UGT2B7
Compound086	TRPM8
Compound087	PPARA
Compound087	CNR2
Compound087	FAAH
Compound087	TRPV1
Compound088	UGT2B7
Compound088	HSD11B1
Compound088	PTGS1
Compound088	NR1H3
Compound088	IDO1
Compound088	CYP19A1
Compound089	CYP19A1
Compound089	AR
Compound089	ESR2
Compound089	ESR1
Compound089	JAK1
Compound089	JAK2
Compound089	CYP11B1
Compound089	CYP11B2
Compound089	PTGS1
Compound089	DRD2
Compound089	CA2
Compound089	TNF
Compound089	IDO1
Compound089	GSK3B
Compound089	CDK1
Compound089	RORA
Compound089	ADA
Compound089	TRPV1
Compound090	NR1H3
Compound090	NR1H2
Compound090	CYP17A1
Compound090	CYP19A1
Compound090	AR
Compound090	HSD11B1
Compound090	SREBF2
Compound090	ESR1
Compound090	ESR2
Compound090	SHBG
Compound090	HMGCR
Compound090	PTPN1
Compound091	UGT2B7
Compound091	CYP19A1
Compound091	SHBG
Compound091	CDC25A
Compound091	NOS2
Compound091	HSD11B1
Compound091	ESR2
Compound091	ESR1
Compound091	AR
Compound092	PPARA
Compound092	CNR2
Compound092	TRPV1
Compound094	PTGS2
Compound094	CYP19A1
Compound094	F2
Compound094	NOS2
Compound094	HSD11B1
Compound094	PTPN1
Compound094	TERT
Compound094	AR
Compound094	TLR9
Compound094	ACHE
Compound094	DRD2
Compound094	HTR2B
Compound094	PARP1
Compound094	GSK3B
Compound094	MAOB
Compound094	EPHX2
Compound094	ACE
Compound094	MTNR1A
Compound094	MTNR1B
Compound094	P2RX7
Compound094	PGR
Compound094	CTSB
Compound094	NQO2
Compound094	NR3C2
Compound094	BCL2L1
Compound094	HTR2C
Compound094	CYP11B2
Compound094	GRM5
Compound094	CTSL
Compound094	CDC25A
Compound094	CYP17A1
Compound094	HMOX1
Compound094	HSD17B2
Compound094	CTSH
Compound094	CCR5
Compound094	IGF1R
Compound094	CYP1A2
Compound094	CAPN1
Compound094	CYP11B1
Compound094	BRD4
Compound094	HSD11B2
Compound094	CHRM1
Compound094	SLC6A3
Compound094	DRD4
Compound094	DPP4
Compound094	CACNA1B
Compound094	PTPN2
Compound094	NR3C1
Compound094	EPHX1
Compound094	ADORA2B
Compound094	SLC6A2
Compound094	CSF1R
Compound094	MME
Compound094	PPARG
Compound094	KCNA5
Compound094	CHRM2
Compound094	MAPK14
Compound094	NOS1
Compound094	NOS3
Compound094	NR1I3
Compound094	BAZ2B
Compound094	KCNH2
Compound094	TGM2
Compound094	FLT1
Compound094	PDGFRB
Compound094	CDK6
Compound095	CYP19A1
Compound095	AR
Compound095	NR3C1
Compound095	PTGS1
Compound095	SHBG
Compound095	CDC25A
Compound095	SERPINA6
Compound095	HMGCR
Compound095	DRD2
Compound095	EPHX2
Compound095	PRKCG
Compound095	PRKCD
Compound095	HSD11B1
Compound095	ESR2
Compound095	JAK1
Compound095	JAK2
Compound095	HMOX1
Compound095	AKR1C3
Compound095	CA2
Compound095	CA1
Compound095	CA4
Compound095	TRPV3
Compound095	EGFR
Compound095	KCNH2
Compound095	PRKCB
Compound095	PRKCE
Compound095	LTA4H
Compound095	GSK3B
Compound095	CDK1
Compound095	CHRM5
Compound095	CHRM1
Compound095	OPRM1
Compound095	CHRM3
Compound095	CYP2C9
Compound095	ESR1
Compound095	CYP2C19
Compound095	RASGRP1
Compound095	PER2
Compound095	LRRK2
Compound095	ADRA2C
Compound095	P2RX7
Compound095	SIGMAR1
Compound095	MMP3
Compound095	MMP9
Compound095	MMP1
Compound095	PTPRF
Compound095	PTPN2
Compound095	ACP1
Compound095	IL6ST
Compound095	PDE10A
Compound096	TLR9
Compound096	PTGS2
Compound096	TERT
Compound096	CYP19A1
Compound096	BCL2L1
Compound096	F2
Compound096	HSD11B1
Compound096	ACHE
Compound096	PREP
Compound096	PPARA
Compound096	PPARD
Compound096	MAOB
Compound096	AR
Compound096	PGR
Compound096	ALOX5
Compound096	PPARG
Compound096	DRD4
Compound096	GSK3B
Compound096	CSNK1D
Compound096	PARP1
Compound096	CSNK1E
Compound096	HTR2B
Compound096	HTR2A
Compound096	HTR2C
Compound096	NOS2
Compound096	HSD11B2
Compound096	DRD2
Compound096	PTPN1
Compound096	ADH1A
Compound096	ADH4
Compound096	ADH1B
Compound096	ADH1C
Compound096	P2RX7
Compound096	MTNR1A
Compound096	MTNR1B
Compound096	THRB
Compound096	ACE
Compound096	EPAS1
Compound096	PLA2G2A
Compound096	IMPDH2
Compound096	SLC5A7
Compound096	TDO2
Compound096	DNMT3A
Compound096	CTSL
Compound096	CTSB
Compound096	HSD17B2
Compound096	ADRA2A
Compound096	HTR3A
Compound096	ADRA2C
Compound096	ADRA2B
Compound096	ADRA1A
Compound096	HRH1
Compound096	DRD3
Compound096	HTR7
Compound096	CACNA1B
Compound096	SIRT2
Compound096	GRM5
Compound096	CYP2A6
Compound096	CYP11B1
Compound096	CYP11B2
Compound096	CYP3A4
Compound096	CHRNA7
Compound096	NQO2
Compound096	CYP17A1
Compound096	MIF
Compound096	HCRTR2
Compound096	CDC25C
Compound096	HMGCR
Compound096	MMP1
Compound096	MMP8
Compound097	PTGS1
Compound097	NQO1
Compound097	CYP11B1
Compound097	CYP11B2
Compound097	NQO2
Compound097	PIK3CB
Compound097	PIK3CA
Compound097	CYP19A1
Compound097	P2RX7
Compound097	ACHE
Compound097	HMGCR
Compound097	ADORA2A
Compound097	NOS1
Compound097	NOS3
Compound097	GRM4
Compound097	HMOX1
Compound097	GRM2
Compound097	KAT2B
Compound097	CHRM2
Compound097	CHRM1
Compound097	CHRM3
Compound097	GRM5
Compound097	AR
Compound097	RGS4
Compound097	PDE10A
Compound097	CYP2A6
Compound097	CREBBP
Compound097	CA2
Compound097	JAK2
Compound097	NUDT1
Compound097	GALR3
Compound097	HTR2A
Compound097	BRPF1
Compound097	EP300
Compound097	GABRA1
Compound097	GABRA5
Compound097	TGM2
Compound097	JAK1
Compound097	PARP1
Compound098	CYP19A1
Compound098	GSK3B
Compound098	PTPN1
Compound098	CYP17A1
Compound098	PTGS2
Compound098	HSD11B1
Compound098	AR
Compound098	HMGCR
Compound098	PGR
Compound098	BCL2L1
Compound098	CYP11B1
Compound098	CYP11B2
Compound098	ACHE
Compound098	EPHX1
Compound098	NOS2
Compound098	MPO
Compound098	KCNK2
Compound098	ADH1A
Compound098	CHRM2
Compound098	CHRM1
Compound098	KIF11
Compound098	PRKCE
Compound098	DRD4
Compound098	SLC6A3
Compound098	F2
Compound098	TNF
Compound098	NR3C2
Compound098	PARP1
Compound098	PRKDC
Compound098	SRD5A1
Compound098	NR3C1
Compound098	MAOB
Compound098	PDE4D
Compound099	UGT2B7
Compound099	CYP19A1
Compound099	SHBG
Compound099	CDC25A
Compound099	NOS2
Compound099	HSD11B1
Compound099	ESR2
Compound099	ESR1
Compound099	AR
Compound100	CYP19A1
Compound100	PTPN11
Compound100	NR3C1
Compound100	AR
Compound100	HSD11B1
Compound100	SIGMAR1
Compound100	BACE1
Compound100	PGR
Compound100	NOS2
Compound100	SERPINA6
Compound100	SHBG
Compound100	PRKCH
Compound100	PTPN1
Compound100	PTPN2
Compound100	NR3C2
Compound100	HSD11B2
Compound100	RORA
Compound100	SLC6A3
Compound100	CYP17A1
Compound100	BCHE
Compound100	CDC25A
Compound100	ALOX5
Compound100	ESR2
Compound100	ACP1
Compound100	MAPK3
Compound100	ATP12A
Compound100	NR1H3
Compound100	SRD5A1
Compound100	NR1I3
Compound100	G6PD
Compound100	ESR1
Compound100	PTGS1
Compound100	IDO1
Compound100	PREP
Compound100	TNF
Compound100	PPARG
Compound100	PPARA
Compound100	FABP3
Compound100	PTGS2
Compound100	HMGCR
Compound100	SLC6A4
Compound100	BRD4
Compound100	BRD2
Compound100	SCD
Compound100	CES1
Compound100	PTPRF
Compound100	PDE4D
Compound100	FAAH
Compound100	TOP1
Compound100	PRKCA
[truncated: 1,806 more rows]

## Sheet: Table S4
Tab S4 String Mapping
#queryIndex	queryItem	stringId	node_degree	annotation
1	TDO2	9606.ENSP00000444788	10	Tryptophan 2,3-dioxygenase; Heme-dependent dioxygenase that catalyzes the oxidative cleavage of the L-tryptophan (L-Trp) pyrrole ring and converts L- tryptophan to N-formyl-L-kynurenine. Catalyzes the oxidative cleavage of the indole moiety
2	CACNA2D1	9606.ENSP00000349320	29	Calcium voltage-gated channel auxiliary subunit alpha2delta 1; Voltage-dependent calcium channel subunit alpha-2/delta-1; The alpha-2/delta subunit of voltage-dependent calcium channels regulates calcium current density and activation/inactivation kinetics of the calcium channel. Plays an important role in excitation-contraction coupling (By similarity)
3	CDK5	9606.ENSP00000419782	62	Cyclin-dependent-like kinase 5; Proline-directed serine/threonine-protein kinase essential for neuronal cell cycle arrest and differentiation and may be involved in apoptotic cell death in neuronal diseases by triggering abortive cell cycle re-entry. Interacts with D1 and D3- type G1 cyclins. Phosphorylates SRC, NOS3, VIM/vimentin, p35/CDK5R1, MEF2A, SIPA1L1, SH3GLB1, PXN, PAK1, MCAM/MUC18, SEPT5…
4	KIT	9606.ENSP00000288135	65	Mast/stem cell growth factor receptor Kit; Tyrosine-protein kinase that acts as cell-surface receptor for the cytokine KITLG/SCF and plays an essential role in the regulation of cell survival and proliferation, hematopoiesis, stem cell maintenance, gametogenesis, mast cell development, migration and function, and in melanogenesis. In response to KITLG/SCF binding, KIT can activate several signali…
5	PRKCH	9606.ENSP00000329127	14	Protein kinase C eta type; Calcium-independent, phospholipid- and diacylglycerol (DAG)-dependent serine/threonine-protein kinase that is involved in the regulation of cell differentiation in keratinocytes and pre-B cell receptor, mediates regulation of epithelial tight junction integrity and foam cell formation, and is required for glioblastoma proliferation and apoptosis prevention in MCF-7 cell…
6	KDM4C	9606.ENSP00000370710	12	[histone h3]-trimethyl-l-lysine9/36 demethylase; Lysine-specific demethylase 4C; Histone demethylase that specifically demethylates 'Lys- 9' and 'Lys-36' residues of histone H3, thereby playing a central role in histone code. Does not demethylate histone H3 'Lys-4', H3 'Lys-27' nor H4 'Lys-20'. Demethylates trimethylated H3 'Lys-9' and H3 'Lys-36' residue, while it has no activity on mono- and di…
7	CYP11B2	9606.ENSP00000325822	15	Steroid 11beta-monooxygenase / corticosterone 18-monooxygenase; Cytochrome P450 11B2, mitochondrial; Preferentially catalyzes the conversion of 11- deoxycorticosterone to aldosterone via corticosterone and 18- hydroxycorticosterone; Belongs to the cytochrome P450 family
8	NOS1	9606.ENSP00000477999	39	Nitric oxide synthase, brain; Produces nitric oxide (NO) which is a messenger molecule with diverse functions throughout the body. In the brain and peripheral nervous system, NO displays many properties of a neurotransmitter. Probably has nitrosylase activity and mediates cysteine S-nitrosylation of cytoplasmic target proteins such SRR; Belongs to the NOS family
9	MET	9606.ENSP00000317272	55	Hepatocyte growth factor receptor; Receptor tyrosine kinase that transduces signals from the extracellular matrix into the cytoplasm by binding to hepatocyte growth factor/HGF ligand. Regulates many physiological processes including proliferation, scattering, morphogenesis and survival. Ligand binding at the cell surface induces autophosphorylation of MET on its intracellular domain that provides…
10	DRD1	9606.ENSP00000377353	42	D(1A) dopamine receptor; Dopamine receptor whose activity is mediated by G proteins which activate adenylyl cyclase; Belongs to the G-protein coupled receptor 1 family
11	FGFR1	9606.ENSP00000393312	20	Fibroblast growth factor receptor 1; Tyrosine-protein kinase that acts as cell-surface receptor for fibroblast growth factors and plays an essential role in the regulation of embryonic development, cell proliferation, differentiation and migration. Required for normal mesoderm patterning and correct axial organization during embryonic development, normal skeletogenesis and normal development of t…
12	MMP2	9606.ENSP00000219070	71	Matrix metalloproteinase-2 (gelatinase a); 72 kDa type IV collagenase; Ubiquitinous metalloproteinase that is involved in diverse functions such as remodeling of the vasculature, angiogenesis, tissue repair, tumor invasion, inflammation, and atherosclerotic plaque rupture. As well as degrading extracellular matrix proteins, can also act on several nonmatrix proteins such as big endothelial 1 and …
13	TUBB3	9606.ENSP00000320295	15	Tubulin beta-3 chain; Tubulin is the major constituent of microtubules. It binds two moles of GTP, one at an exchangeable site on the beta chain and one at a non-exchangeable site on the alpha chain. TUBB3 plays a critical role in proper axon guidance and mantainance; Belongs to the tubulin family
14	CYP11B1	9606.ENSP00000292427	24	Cytochrome p450 family 11 subfamily b member 1; Cytochrome P450 11B1, mitochondrial; Has steroid 11-beta-hydroxylase activity. In addition to this activity, the 18 or 19-hydroxylation of steroids and the aromatization of androstendione to estrone have also been ascribed to cytochrome P450 XIB
15	CSNK2A2	9606.ENSP00000262506	15	Casein kinase II subunit alpha; Catalytic subunit of a constitutively active serine/threonine-protein kinase complex that phosphorylates a large number of substrates containing acidic residues C-terminal to the phosphorylated serine or threonine. Regulates numerous cellular processes, such as cell cycle progression, apoptosis and transcription, as well as viral infection. May act as a regulatory …
16	DHFR	9606.ENSP00000396308	15	Dihydrofolate reductase; Key enzyme in folate metabolism. Contributes to the de novo mitochondrial thymidylate biosynthesis pathway. Catalyzes an essential reaction for de novo glycine and purine synthesis, and for DNA precursor synthesis. Binds its own mRNA and that of DHFR2
17	SNCA	9606.ENSP00000338345	61	Alpha-synuclein; May be involved in the regulation of dopamine release and transport. Induces fibrillization of microtubule-associated protein tau. Reduces neuronal responsiveness to various apoptotic stimuli, leading to a decreased caspase-3 activation; Parkinson disease associated genes
18	ACP1	9606.ENSP00000272067	9	Low molecular weight phosphotyrosine protein phosphatase; Class II Cys-based phosphatases
19	NR3C1	9606.ENSP00000231509	75	Glucocorticoid receptor; Isoform Alpha-D3: Has lowest transcriptional activation activity of all isoforms created by alternative initiation. Has transcriptional repression activity; Nuclear hormone receptors
20	ALDH5A1	9606.ENSP00000314649	20	Succinate-semialdehyde dehydrogenase, mitochondrial; Catalyzes one step in the degradation of the inhibitory neurotransmitter gamma-aminobutyric acid (GABA); Aldehyde dehydrogenases
21	PRKCE	9606.ENSP00000306124	36	Protein kinase C epsilon type; Calcium-independent, phospholipid- and diacylglycerol (DAG)-dependent serine/threonine-protein kinase that plays essential roles in the regulation of multiple cellular processes linked to cytoskeletal proteins, such as cell adhesion, motility, migration and cell cycle, functions in neuron growth and ion channel regulation, and is involved in immune response, cancer …
22	MAOB	9606.ENSP00000367309	44	Amine oxidase [flavin-containing] B; Catalyzes the oxidative deamination of biogenic and xenobiotic amines and has important functions in the metabolism of neuroactive and vasoactive amines in the central nervous system and peripheral tissues. MAOB preferentially degrades benzylamine and phenylethylamine
23	CDK2	9606.ENSP00000266970	52	Cyclin-dependent kinase 2; Serine/threonine-protein kinase involved in the control of the cell cycle; essential for meiosis, but dispensable for mitosis. Phosphorylates CTNNB1, USP37, p53/TP53, NPM1, CDK7, RB1, BRCA2, MYC, NPAT, EZH2. Triggers duplication of centrosomes and DNA. Acts at the G1-S transition to promote the E2F transcriptional program and the initiation of DNA synthesis, and modulat…
24	DRD5	9606.ENSP00000306129	22	D(1B) dopamine receptor; Dopamine receptor whose activity is mediated by G proteins which activate adenylyl cyclase; Belongs to the G-protein coupled receptor 1 family
25	MAPK8	9606.ENSP00000378974	75	Mitogen-activated protein kinase 8/9/10 (c-jun n-terminal kinase); Mitogen-activated protein kinase 8; Serine/threonine-protein kinase involved in various processes such as cell proliferation, differentiation, migration, transformation and programmed cell death. Extracellular stimuli such as proinflammatory cytokines or physical stress stimulate the stress-activated protein kinase/c-Jun N-termina…
26	KCNK9	9606.ENSP00000430676	15	Potassium channel subfamily K member 9; pH-dependent, voltage-insensitive, background potassium channel protein; Potassium two pore domain channel subfamily K
27	PDGFRA	9606.ENSP00000257290	27	Platelet-derived growth factor receptor alpha; Tyrosine-protein kinase that acts as a cell-surface receptor for PDGFA, PDGFB and PDGFC and plays an essential role in the regulation of embryonic development, cell proliferation, survival and chemotaxis. Depending on the context, promotes or inhibits cell proliferation and cell migration. Plays an important role in the differentiation of bone marrow…
28	NR1H4	9606.ENSP00000447149	33	Bile acid receptor; Isoform 4: Promotes transcriptional activation of target genes ABCB11/BSEP (inducible by unconjugated CDCA, ACA and DCA), NR0B2/SHP (inducible by unconjugated CDCA, ACA and DCA), SLC51B/OSTB (inducible by unconjugated CDCA and DCA) and FABP6/IBAP; most efficient isoform compared to isoforms 1 to 3; not inducible by taurine- and glycine-amidated CDCA; Belongs to the nuclear hor…
29	TGFBR2	9606.ENSP00000351905	31	Transforming growth factor beta receptor 2; TGF-beta receptor type-2; Transmembrane serine/threonine kinase forming with the TGF-beta type I serine/threonine kinase receptor, TGFBR1, the non- promiscuous receptor for the TGF-beta cytokines TGFB1, TGFB2 and TGFB3. Transduces the TGFB1, TGFB2 and TGFB3 signal from the cell surface to the cytoplasm and is thus regulating a plethora of physiological …
30	CASP1	9606.ENSP00000433138	19	Caspase-1; Thiol protease that cleaves IL-1 beta between an Asp and an Ala, releasing the mature cytokine which is involved in a variety of inflammatory processes. Important for defense against pathogens. Cleaves and activates sterol regulatory element binding proteins (SREBPs). Can also promote apoptosis. Upon inflammasome activation, during DNA virus infection but not RNA virus challenge, contr…
31	TNF	9606.ENSP00000398698	180	Tumor necrosis factor; Cytokine that binds to TNFRSF1A/TNFR1 and TNFRSF1B/TNFBR. It is mainly secreted by macrophages and can induce cell death of certain tumor cell lines. It is potent pyrogen causing fever by direct action or by stimulation of interleukin-1 secretion and is implicated in the induction of cachexia, Under certain conditions it can stimulate cell proliferation and induce cell diff…
32	NPY1R	9606.ENSP00000354652	4	Neuropeptide Y receptor type 1; Receptor for neuropeptide Y and peptide YY. The rank order of affinity of this receptor for pancreatic polypeptides is NPY > [Pro-34] PYY, PYY and [Leu-31, Pro-34] NPY > NPY (2-36) > [Ile-31, Gln-34] PP and PYY (3-36) > PP > NPY free acid
33	HMGCR	9606.ENSP00000287936	28	3-hydroxy-3-methylglutaryl-coenzyme A reductase; Transmembrane glycoprotein that is the rate-limiting enzyme in cholesterol biosynthesis as well as in the biosynthesis of nonsterol isoprenoids that are essential for normal cell function including ubiquinone and geranylgeranyl proteins; Belongs to the HMG-CoA reductase family
34	ADORA2A	9606.ENSP00000336630	30	Adenosine A2a receptor; Receptor for adenosine. The activity of this receptor is mediated by G proteins which activate adenylyl cyclase; Belongs to the G-protein coupled receptor 1 family
35	CACNA1B	9606.ENSP00000360423	7	Voltage-dependent N-type calcium channel subunit alpha-1B; Voltage-sensitive calcium channels (VSCC) mediate the entry of calcium ions into excitable cells and are also involved in a variety of calcium-dependent processes, including muscle contraction, hormone or neurotransmitter release, gene expression, cell motility, cell division and cell death. The isoform alpha-1B gives rise to N-type calci…
36	PTPN1	9606.ENSP00000360683	47	Tyrosine-protein phosphatase non-receptor type 1; Tyrosine-protein phosphatase which acts as a regulator of endoplasmic reticulum unfolded protein response. Mediates dephosphorylation of EIF2AK3/PERK; inactivating the protein kinase activity of EIF2AK3/PERK. May play an important role in CKII- and p60c-src-induced signal transduction cascades. May regulate the EFNA5-EPHA3 signaling pathway which …
37	CHRM3	9606.ENSP00000255380	19	Muscarinic acetylcholine receptor M3; The muscarinic acetylcholine receptor mediates various cellular responses, including inhibition of adenylate cyclase, breakdown of phosphoinositides and modulation of potassium channels through the action of G proteins. Primary transducing effect is Pi turnover; Cholinergic receptors muscarinic
38	KCNA5	9606.ENSP00000252321	18	Potassium voltage-gated channel subfamily A member 5; Voltage-gated potassium channel that mediates transmembrane potassium transport in excitable membranes. Forms tetrameric potassium-selective channels through which potassium ions pass in accordance with their electrochemical gradient. The channel alternates between opened and closed conformations in response to the voltage difference across th…
39	MBD2	9606.ENSP00000256429	8	Methyl-CpG-binding domain protein 2; Binds CpG islands in promoters where the DNA is methylated at position 5 of cytosine within CpG dinucleotides. Binds hemimethylated DNA as well. Recruits histone deacetylases and DNA methyltransferases. Acts as transcriptional repressor and plays a role in gene silencing. Functions as a scaffold protein, targeting GATAD2A and GATAD2B to chromatin to promote re…
40	IGF1R	9606.ENSP00000268035	56	Insulin-like growth factor 1 receptor; Receptor tyrosine kinase which mediates actions of insulin-like growth factor 1 (IGF1). Binds IGF1 with high affinity and IGF2 and insulin (INS) with a lower affinity. The activated IGF1R is involved in cell growth and survival control. IGF1R is crucial for tumor transformation and survival of malignant cell. Ligand binding activates the receptor kinase, lea…
41	CES1	9606.ENSP00000353720	42	Liver carboxylesterase 1; Involved in the detoxification of xenobiotics and in the activation of ester and amide prodrugs. Hydrolyzes aromatic and aliphatic esters, but has no catalytic activity toward amides or a fatty acyl-CoA ester. Hydrolyzes the methyl ester group of cocaine to form benzoylecgonine. Catalyzes the transesterification of cocaine to form cocaethylene. Displays fatty acid ethyl …
42	G6PD	9606.ENSP00000377192	71	Glucose-6-phosphate 1-dehydrogenase; Catalyzes the rate-limiting step of the oxidative pentose-phosphate pathway, which represents a route for the dissimilation of carbohydrates besides glycolysis. The main function of this enzyme is to provide reducing power (NADPH) and pentose phosphates for fatty acid and nucleic acid synthesis; Belongs to the glucose-6-phosphate dehydrogenase family
43	EDNRB	9606.ENSP00000366416	20	Endothelin receptor type B; Non-specific receptor for endothelin 1, 2, and 3. Mediates its action by association with G proteins that activate a phosphatidylinositol-calcium second messenger system; Belongs to the G-protein coupled receptor 1 family. Endothelin receptor subfamily. EDNRB sub-subfamily
44	GRM1	9606.ENSP00000354896	40	Metabotropic glutamate receptor 1; G-protein coupled receptor for glutamate. Ligand binding causes a conformation change that triggers signaling via guanine nucleotide-binding proteins (G proteins) and modulates the activity of down-stream effectors. Signaling activates a phosphatidylinositol-calcium second messenger system. May participate in the central action of glutamate in the CNS, such as l…
45	AVPR2	9606.ENSP00000351805	12	Vasopressin V2 receptor; Receptor for arginine vasopressin. The activity of this receptor is mediated by G proteins which activate adenylate cyclase. Involved in renal water reabsorption; Belongs to the G-protein coupled receptor 1 family. Vasopressin/oxytocin receptor subfamily
46	CTSG	9606.ENSP00000216336	6	Cathepsin G; Serine protease with trypsin- and chymotrypsin-like specificity. Cleaves complement C3. Has antibacterial activity against the Gram-negative bacterium P.aeruginosa, antibacterial activity is inhibited by LPS from P.aeruginosa, Z-Gly-Leu-Phe- CH2Cl and phenylmethylsulfonyl fluoride; Belongs to the peptidase S1 family
47	ADRA1D	9606.ENSP00000368766	7	Alpha-1D adrenergic receptor; This alpha-adrenergic receptor mediates its effect through the influx of extracellular calcium; Adrenoceptors
48	RXRA	9606.ENSP00000419692	51	Retinoic acid receptor RXR-alpha; Receptor for retinoic acid. Retinoic acid receptors bind as heterodimers to their target response elements in response to their ligands, all-trans or 9-cis retinoic acid, and regulate gene expression in various biological processes. The RAR/RXR heterodimers bind to the retinoic acid response elements (RARE) composed of tandem 5'-AGGTCA-3' sites known as DR1-DR5. …
49	CA1	9606.ENSP00000430656	17	Carbonic anhydrase 1; Reversible hydration of carbon dioxide. Can hydrates cyanamide to urea; Carbonic anhydrases
50	CDC25A	9606.ENSP00000303706	34	M-phase inducer phosphatase 1; Tyrosine protein phosphatase which functions as a dosage-dependent inducer of mitotic progression. Directly dephosphorylates CDK1 and stimulates its kinase activity. Also dephosphorylates CDK2 in complex with cyclin E, in vitro; Class III Cys-based CDC25 phosphatases
51	ADRA2C	9606.ENSP00000386069	14	Alpha-2C adrenergic receptor; Alpha-2 adrenergic receptors mediate the catecholamine- induced inhibition of adenylate cyclase through the action of G proteins; Adrenoceptors
52	TGFBR1	9606.ENSP00000364133	32	TGF-beta receptor type-1; Transmembrane serine/threonine kinase forming with the TGF-beta type II serine/threonine kinase receptor, TGFBR2, the non-promiscuous receptor for the TGF-beta cytokines TGFB1, TGFB2 and TGFB3. Transduces the TGFB1, TGFB2 and TGFB3 signal from the cell surface to the cytoplasm and is thus regulating a plethora of physiological and pathological processes including cell cy…
53	CHRNA7	9606.ENSP00000407546	6	Neuronal acetylcholine receptor subunit alpha-7; After binding acetylcholine, the AChR responds by an extensive change in conformation that affects all subunits and leads to opening of an ion-conducting channel across the plasma membrane. The channel is blocked by alpha-bungarotoxin; Cholinergic receptors nicotinic subunits
54	AOC3	9606.ENSP00000312326	4	Amine oxidase, copper containing 3; Membrane primary amine oxidase; Cell adhesion protein that participates in lymphocyte extravasation and recirculation by mediating the binding of lymphocytes to peripheral lymph node vascular endothelial cells in an L-selectin-independent fashion. Has semicarbazide-sensitive (SSAO) monoamine oxidase activity. May play a role in adipogenesis
55	CTSA	9606.ENSP00000361562	22	Cathepsin a (carboxypeptidase c); Lysosomal protective protein; Protective protein appears to be essential for both the activity of beta-galactosidase and neuraminidase, it associates with these enzymes and exerts a protective function necessary for their stability and activity. This protein is also a carboxypeptidase and can deamidate tachykinins
56	HSP90AA1	9606.ENSP00000335153	148	Heat shock protein HSP 90-alpha; Molecular chaperone that promotes the maturation, structural maintenance and proper regulation of specific target proteins involved for instance in cell cycle control and signal transduction. Undergoes a functional cycle that is linked to its ATPase activity which is essential for its chaperone activity. This cycle probably induces conformational changes in the cl…
57	HDAC6	9606.ENSP00000334061	51	Histone deacetylase 6; Responsible for the deacetylation of lysine residues on the N-terminal part of the core histones (H2A, H2B, H3 and H4). Histone deacetylation gives a tag for epigenetic repression and plays an important role in transcriptional regulation, cell cycle progression and developmental events. Histone deacetylases act via the formation of large multiprotein complexes (By similarit…
58	DRD3	9606.ENSP00000373169	52	D(3) dopamine receptor; Dopamine receptor whose activity is mediated by G proteins which inhibit adenylyl cyclase. Promotes cell proliferation; Belongs to the G-protein coupled receptor 1 family
59	PDE11A	9606.ENSP00000286063	10	Dual 3',5'-cyclic-AMP and -GMP phosphodiesterase 11A; Plays a role in signal transduction by regulating the intracellular concentration of cyclic nucleotides cAMP and cGMP. Catalyzes the hydrolysis of both cAMP and cGMP to 5'-AMP and 5'- GMP, respectively; Phosphodiesterases
60	PDE3A	9606.ENSP00000351957	12	cGMP-inhibited 3',5'-cyclic phosphodiesterase A; Cyclic nucleotide phosphodiesterase with a dual- specificity for the second messengers cAMP and cGMP, which are key regulators of many important physiological processes; Phosphodiesterases
61	BACE1	9606.ENSP00000318585	14	Beta-site app-cleaving enzyme 1 (memapsin 2); Beta-secretase 1; Responsible for the proteolytic processing of the amyloid precursor protein (APP). Cleaves at the N-terminus of the A-beta peptide sequence, between residues 671 and 672 of APP, leads to the generation and extracellular release of beta-cleaved soluble APP, and a corresponding cell-associated C-terminal fragment which is later release…
62	ALDH1A1	9606.ENSP00000297785	197	Aldehyde dehydrogenase 1 family member a1; Retinal dehydrogenase 1; Can convert/oxidize retinaldehyde to retinoic acid. Binds free retinal and cellular retinol-binding protein-bound retinal (By similarity). May have a broader specificity and oxidize other aldehydes in vivo
63	AKR1C3	9606.ENSP00000369927	20	Aldo-keto reductase family 1 member C3; Catalyzes the conversion of aldehydes and ketones to alcohols. Catalyzes the reduction of prostaglandin (PG) D2, PGH2 and phenanthrenequinone (PQ) and the oxidation of 9-alpha,11-beta- PGF2 to PGD2. Functions as a bi-directional 3-alpha-, 17-beta- and 20-alpha HSD. Can interconvert active androgens, estrogens and progestins with their cognate inactive metab…
64	NPY5R	9606.ENSP00000423917	4	Neuropeptide Y receptor type 5; Receptor for neuropeptide Y and peptide YY. The activity of this receptor is mediated by G proteins that inhibit adenylate cyclase activity. Seems to be associated with food intake. Could be involved in feeding disorders
65	SLC10A2	9606.ENSP00000245312	13	Ileal sodium/bile acid cotransporter; Plays a critical role in the sodium-dependent reabsorption of bile acids from the lumen of the small intestine. Plays a key role in cholesterol metabolism; Belongs to the bile acid:sodium symporter (BASS) (TC 2.A.28) family
66	AVPR1A	9606.ENSP00000299178	24	Vasopressin V1a receptor; Receptor for arginine vasopressin. The activity of this receptor is mediated by G proteins which activate a phosphatidyl- inositol-calcium second messenger system. Has been involved in social behaviors, including affiliation and attachment
67	CRHR1	9606.ENSP00000381333	72	Corticotropin-releasing factor receptor 1; G-protein coupled receptor for CRH (corticotropin- releasing factor) and UCN (urocortin). Has high affinity for CRH and UCN. Ligand binding causes a conformation change that triggers signaling via guanine nucleotide-binding proteins (G proteins) and down-stream effectors, such as adenylate cyclase. Promotes the activation of adenylate cyclase, leading to…
68	P2RX7	9606.ENSP00000330696	18	P2X purinoceptor 7; Receptor for ATP that acts as a ligand-gated ion channel. Responsible for ATP-dependent lysis of macrophages through the formation of membrane pores permeable to large molecules. Could function in both fast synaptic transmission and the ATP-mediated lysis of antigen-presenting cells. In the absence of its natural ligand, ATP, functions as a scavenger receptor in the recognitio…
69	SIRT2	9606.ENSP00000249396	44	NAD-dependent protein deacetylase sirtuin-2; NAD-dependent protein deacetylase, which deacetylates internal lysines on histone and alpha-tubulin as well as many other proteins such as key transcription factors. Participates in the modulation of multiple and diverse biological processes such as cell cycle control, genomic integrity, microtubule dynamics, cell differentiation, metabolic networks, a…
70	SCN8A	9606.ENSP00000346534	21	Sodium channel protein type 8 subunit alpha; Mediates the voltage-dependent sodium ion permeability of excitable membranes. Assuming opened or closed conformations in response to the voltage difference across the membrane, the protein forms a sodium-selective channel through which Na(+) ions may pass in accordance with their electrochemical gradient. In macrophages and melanoma cells, isoform 5 m…
71	FDFT1	9606.ENSP00000480828	32	Squalene synthase; Farnesyl-diphosphate farnesyltransferase 1
72	PPP2CA	9606.ENSP00000418447	49	Serine/threonine-protein phosphatase 2A catalytic subunit alpha isoform; PP2A is the major phosphatase for microtubule-associated proteins (MAPs). PP2A can modulate the activity of phosphorylase B kinase casein kinase 2, mitogen-stimulated S6 kinase, and MAP-2 kinase. Cooperates with SGO2 to protect centromeric cohesin from separase-mediated cleavage in oocytes specifically during meiosis I (By s…
73	NQO1	9606.ENSP00000319788	33	NAD(P)H dehydrogenase [quinone] 1; The enzyme apparently serves as a quinone reductase in connection with conjugation reactions of hydroquinons involved in detoxification pathways as well as in biosynthetic processes such as the vitamin K-dependent gamma-carboxylation of glutamate residues in prothrombin synthesis; Belongs to the NAD(P)H dehydrogenase (quinone) family
74	JAK2	9606.ENSP00000371067	75	Tyrosine-protein kinase JAK2; Non-receptor tyrosine kinase involved in various processes such as cell growth, development, differentiation or histone modifications. Mediates essential signaling events in both innate and adaptive immunity. In the cytoplasm, plays a pivotal role in signal transduction via its association with type I receptors such as growth hormone (GHR), prolactin (PRLR), leptin (…
75	GSR	9606.ENSP00000221130	40	Glutathione reductase, mitochondrial; Maintains high levels of reduced glutathione in the cytosol
76	FLT4	9606.ENSP00000261937	43	Vascular endothelial growth factor receptor 3; Tyrosine-protein kinase that acts as a cell-surface receptor for VEGFC and VEGFD, and plays an essential role in adult lymphangiogenesis and in the development of the vascular network and the cardiovascular system during embryonic development. Promotes proliferation, survival and migration of endothelial cells, and regulates angiogenic sprouting. Sig…
77	HTR3A	9606.ENSP00000347754	32	5-hydroxytryptamine receptor 3A; This is one of the several different receptors for 5- hydroxytryptamine (serotonin), a biogenic hormone that functions as a neurotransmitter, a hormone, and a mitogen. This receptor is a ligand-gated ion channel, which when activated causes fast, depolarizing responses in neurons. It is a cation-specific, but otherwise relatively nonselective, ion channel; 5-hydro…
78	BRD4	9606.ENSP00000263377	14	Bromodomain-containing protein 4; Chromatin reader protein that recognizes and binds acetylated histones and plays a key role in transmission of epigenetic memory across cell divisions and transcription regulation. Remains associated with acetylated chromatin throughout the entire cell cycle and provides epigenetic memory for postmitotic G1 gene transcription by preserving acetylated chromatin st…
79	CHRM5	9606.ENSP00000372750	9	Muscarinic acetylcholine receptor M5; The muscarinic acetylcholine receptor mediates various cellular responses, including inhibition of adenylate cyclase, breakdown of phosphoinositides and modulation of potassium channels through the action of G proteins. Primary transducing effect is Pi turnover; Cholinergic receptors muscarinic
80	EGLN3	9606.ENSP00000250457	157	Hypoxia-inducible factor prolyl hydroxylase; Egl nine homolog 3; Cellular oxygen sensor that catalyzes, under normoxic conditions, the post-translational formation of 4-hydroxyproline in hypoxia-inducible factor (HIF) alpha proteins. Hydroxylates a specific proline found in each of the oxygen-dependent degradation (ODD) domains (N-terminal, NODD, and C-terminal, CODD) of HIF1A. Also hydroxylates …
81	GCGR	9606.ENSP00000383558	22	Glucagon receptor; G-protein coupled receptor for glucagon that plays a central role in the regulation of blood glucose levels and glucose homeostasis. Regulates the rate of hepatic glucose production by promoting glycogen hydrolysis and gluconeogenesis. Plays an important role in mediating the responses to fasting. Ligand binding causes a conformation change that triggers signaling via guanine n…
82	PIK3R1	9606.ENSP00000428056	72	Phosphoinositide-3-kinase regulatory subunit alpha/beta/delta; Phosphatidylinositol 3-kinase regulatory subunit alpha; Binds to activated (phosphorylated) protein-Tyr kinases, through its SH2 domain, and acts as an adapter, mediating the association of the p110 catalytic unit to the plasma membrane. Necessary for the insulin-stimulated increase in glucose uptake and glycogen synthesis in insulin-…
83	AKR1C1	9606.ENSP00000370254	35	20alpha/3alpha-hydroxysteroid dehydrogenase / dihydrodiol dehydrogenase; Aldo-keto reductase family 1 member C1; Converts progesterone to its inactive form, 20-alpha- dihydroxyprogesterone (20-alpha-OHP). In the liver and intestine, may have a role in the transport of bile. May have a role in monitoring the intrahepatic bile acid concentration. Has a low bile-binding ability. May play a role in m…
84	SLC22A6	9606.ENSP00000367102	5	Solute carrier family 22 member 6; Involved in the renal elimination of endogenous and exogenous organic anions. Functions as organic anion exchanger when the uptake of one molecule of organic anion is coupled with an efflux of one molecule of endogenous dicarboxylic acid (glutarate, ketoglutarate, etc). Mediates the sodium-independent uptake of 2,3-dimercapto-1-propanesulfonic acid (DMPS) (By si…
85	SELE	9606.ENSP00000331736	45	E-selectin; Cell-surface glycoprotein having a role in immunoadhesion. Mediates in the adhesion of blood neutrophils in cytokine-activated endothelium through interaction with PSGL1/SELPLG. May have a role in capillary morphogenesis; Belongs to the selectin/LECAM family
86	CYP2A6	9606.ENSP00000301141	29	Cytochrome P450 2A6; Exhibits a high coumarin 7-hydroxylase activity. Can act in the hydroxylation of the anti-cancer drugs cyclophosphamide and ifosphamide. Competent in the metabolic activation of aflatoxin B1. Constitutes the major nicotine C-oxidase. Acts as a 1,4- cineole 2-exo-monooxygenase. Possesses low phenacetin O- deethylation activity; Cytochrome P450 family 2
87	TRPV3	9606.ENSP00000301365	8	Transient receptor potential cation channel subfamily V member 3; Putative receptor-activated non-selective calcium permeant cation channel. It is activated by innocuous (warm) temperatures and shows an increased response at noxious temperatures greater than 39 degrees Celsius. Activation exhibits an outward rectification. May associate with TRPV1 and may modulate its activity. Is a negative regu…
88	NTRK1	9606.ENSP00000431418	54	High affinity nerve growth factor receptor; Receptor tyrosine kinase involved in the development and the maturation of the central and peripheral nervous systems through regulation of proliferation, differentiation and survival of sympathetic and nervous neurons. High affinity receptor for NGF which is its primary ligand. Can also bind and be activated by NTF3/neurotrophin-3. However, NTF3 only s…
89	CNR2	9606.ENSP00000363596	59	Cannabinoid receptor 2; Heterotrimeric G protein-coupled receptor for endocannabinoid 2-arachidonoylglycerol mediating inhibition of adenylate cyclase. May function in inflammatory response, nociceptive transmission and bone homeostasis
90	NLRP3	9606.ENSP00000337383	42	NACHT, LRR and PYD domains-containing protein 3; As the sensor component of the NLRP3 inflammasome, plays a crucial role in innate immunity and inflammation. In response to pathogens and other damage-associated signals, initiates the formation of the inflammasome polymeric complex, made of NLRP3, PYCARD and CASP1 (and possibly CASP4 and CASP5). Recruitment of proCASP1 to the inflammasome promotes…
91	GRM2	9606.ENSP00000378492	30	Metabotropic glutamate receptor 2; G-protein coupled receptor for glutamate. Ligand binding causes a conformation change that triggers signaling via guanine nucleotide-binding proteins (G proteins) and modulates the activity of down-stream effectors, such as adenylate cyclase. Signaling inhibits adenylate cyclase activity. May mediate suppression of neurotransmission or may be involved in synapto…
92	CYP24A1	9606.ENSP00000216862	31	1,25-dihydroxyvitamin D(3) 24-hydroxylase, mitochondrial; Has a role in maintaining calcium homeostasis. Catalyzes the NADPH-dependent 24-hydroxylation of calcidiol (25- hydroxyvitamin D(3)) and calcitriol (1-alpha,25-dihydroxyvitamin D(3)). The enzyme can perform up to 6 rounds of hydroxylation of calcitriol leading to calcitroic acid. It also shows 23- hydroxylating activity leading to 1-alpha,…
93	NQO2	9606.ENSP00000369822	2	Ribosyldihydronicotinamide dehydrogenase [quinone]; The enzyme apparently serves as a quinone reductase in connection with conjugation reactions of hydroquinones involved in detoxification pathways as well as in biosynthetic processes such as the vitamin K-dependent gamma-carboxylation of glutamate residues in prothrombin synthesis; Belongs to the NAD(P)H dehydrogenase (quinone) family
94	ADAM17	9606.ENSP00000309968	37	Disintegrin and metalloproteinase domain-containing protein 17; Cleaves the membrane-bound precursor of TNF-alpha to its mature soluble form. Responsible for the proteolytical release of soluble JAM3 from endothelial cells surface. Responsible for the proteolytic release of several other cell-surface proteins, including p75 TNF-receptor, interleukin 1 receptor type II, p55 TNF-receptor, transform…
95	PTGER3	9606.ENSP00000349003	11	Prostaglandin E2 receptor EP3 subtype; Receptor for prostaglandin E2 (PGE2); the EP3 receptor may be involved in inhibition of gastric acid secretion, modulation of neurotransmitter release in central and peripheral neurons, inhibition of sodium and water reabsorption in kidney tubulus and contraction in uterine smooth muscle. The activity of this receptor can couple to both the inhibition of ade…
96	PRKCA	9606.ENSP00000408695	73	Protein kinase C alpha type; Calcium-activated, phospholipid- and diacylglycerol (DAG)-dependent serine/threonine-protein kinase that is involved in positive and negative regulation of cell proliferation, apoptosis, differentiation, migration and adhesion, tumorigenesis, cardiac hypertrophy, angiogenesis, platelet function and inflammation, by directly phosphorylating targets such as RAF1, BCL2, …
97	ABCC9	9606.ENSP00000261200	7	ATP-binding cassette sub-family C member 9; Subunit of ATP-sensitive potassium channels (KATP). Can form cardiac and smooth muscle-type KATP channels with KCNJ11. KCNJ11 forms the channel pore while ABCC9 is required for activation and regulation; Belongs to the ABC transporter superfamily. ABCC family. Conjugate transporter (TC 3.A.1.208) subfamily
98	CNR1	9606.ENSP00000358513	28	Cannabinoid receptor 1; G-protein coupled receptor for endogenous cannabinoids (eCBs), including N-arachidonoylethanolamide (also called anandamide or AEA) and 2-arachidonoylglycerol (2-AG), as well as phytocannabinoids, such as delta(9)-tetrahydrocannabinol (THC). Mediates many cannabinoid-induced effects, acting, among others, on food intake, memory loss, gastrointestinal motility, catalepsy, a…
99	CYP1A2	9606.ENSP00000342007	54	Cytochrome p450 family 1 subfamily a polypeptide 2; Cytochrome P450 1A2; Cytochromes P450 are a group of heme-thiolate monooxygenases. In liver microsomes, this enzyme is involved in an NADPH-dependent electron transport pathway. It oxidizes a variety of structurally unrelated compounds, including steroids, fatty acids, and xenobiotics. Most active in catalyzing 2-hydroxylation. Caffeine is metab…
100	PAK1	9606.ENSP00000278568	27	Serine/threonine-protein kinase PAK 1; Protein kinase involved in intracellular signaling pathways downstream of integrins and receptor-type kinases that plays an important role in cytoskeleton dynamics, in cell adhesion, migration, proliferation, apoptosis, mitosis, and in vesicle-mediated transport processes. Can directly phosphorylate BAD and protects cells against apoptosis. Activated by inte…
101	CXCL8	9606.ENSP00000306512	28	Interleukin-8; IL-8 is a chemotactic factor that attracts neutrophils, basophils, and T-cells, but not monocytes. It is also involved in neutrophil activation. It is released from several cell types in response to an inflammatory stimulus. IL-8(6-77) has a 5-10-fold higher activity on neutrophil activation, IL-8(5-77) has increased activity on neutrophil activation and IL-8(7-77) has a higher aff…
102	PLA2G7	9606.ENSP00000274793	8	Platelet-activating factor acetylhydrolase; Modulates the action of platelet-activating factor (PAF) by hydrolyzing the sn-2 ester bond to yield the biologically inactive lyso-PAF. Has a specificity for substrates with a short residue at the sn-2 position. It is inactive against long-chain phospholipids; Phospholipases
103	EZR	9606.ENSP00000356042	3	Villin 2 (ezrin); Ezrin; Probably involved in connections of major cytoskeletal structures to the plasma membrane. In epithelial cells, required for the formation of microvilli and membrane ruffles on the apical pole. Along with PLEKHG6, required for normal macropinocytosis; A-kinase anchoring proteins
104	TUBB1	9606.ENSP00000217133	5	Tubulin beta-1 chain; Tubulin is the major constituent of microtubules. It binds two moles of GTP, one at an exchangeable site on the beta chain and one at a non-exchangeable site on the alpha chain (By similarity); Belongs to the tubulin family
105	PTPN11	9606.ENSP00000340944	64	Tyrosine-protein phosphatase non-receptor type 11; Acts downstream of various receptor and cytoplasmic protein tyrosine kinases to participate in the signal transduction from the cell surface to the nucleus. Positively regulates MAPK signal transduction pathway. Dephosphorylates GAB1, ARHGAP35 and EGFR. Dephosphorylates ROCK2 at 'Tyr-722' resulting in stimulatation of its RhoA binding activity. D…
106	ABAT	9606.ENSP00000379845	9	4-aminobutyrate aminotransferase, mitochondrial; Catalyzes the conversion of gamma-aminobutyrate and L- beta-aminoisobutyrate to succinate semialdehyde and methylmalonate semialdehyde, respectively. Can also convert delta-aminovalerate and beta-alanine; Belongs to the class-III pyridoxal-phosphate-dependent aminotransferase family
107	AKR1B1	9606.ENSP00000285930	53	Aldose reductase; Catalyzes the NADPH-dependent reduction of a wide variety of carbonyl-containing compounds to their corresponding alcohols with a broad range of catalytic efficiencies; Belongs to the aldo/keto reductase family
108	TRPV4	9606.ENSP00000406191	23	Transient receptor potential cation channel subfamily V member 4; Non-selective calcium permeant cation channel involved in osmotic sensitivity and mechanosensitivity. Activation by exposure to hypotonicity within the physiological range exhibits an outward rectification. Also activated by heat, low pH, citrate and phorbol esters. Increase of intracellular Ca(2+) potentiates currents. Channel act…
109	FKBP5	9606.ENSP00000444810	28	Peptidyl-prolyl cis-trans isomerase FKBP5; Immunophilin protein with PPIase and co-chaperone activities. Component of unligated steroid receptors heterocomplexes through interaction with heat-shock protein 90 (HSP90). Plays a role in the intracellular trafficking of heterooligomeric forms of steroid hormone receptors maintaining the complex into the cytoplasm when unliganded; FKBP prolyl isomeras…
110	MTNR1A	9606.ENSP00000302811	5	Melatonin receptor type 1A; High affinity receptor for melatonin. Likely to mediate the reproductive and circadian actions of melatonin. The activity of this receptor is mediated by pertussis toxin sensitive G proteins that inhibit adenylate cyclase activity; Belongs to the G-protein coupled receptor 1 family
111	BCR	9606.ENSP00000303507	83	Breakpoint cluster region protein; GTPase-activating protein for RAC1 and CDC42. Promotes the exchange of RAC or CDC42-bound GDP by GTP, thereby activating them. Displays serine/threonine kinase activity; C2 domain containing
112	ALOX5	9606.ENSP00000363512	37	Arachidonate 5-lipoxygenase; Catalyzes the first step in leukotriene biosynthesis, and thereby plays a role in inflammatory processes; Belongs to the lipoxygenase family
113	HIF1A	9606.ENSP00000437955	124	Hypoxia-inducible factor 1-alpha; Functions as a master transcriptional regulator of the adaptive response to hypoxia. Under hypoxic conditions, activates the transcription of over 40 genes, including erythropoietin, glucose transporters, glycolytic enzymes, vascular endothelial growth factor, HILPDA, and other genes whose protein products increase oxygen delivery or facilitate metabolic adaptati…
114	PLA2G4A	9606.ENSP00000356436	36	Cytosolic phospholipase A2; Selectively hydrolyzes arachidonyl phospholipids in the sn-2 position releasing arachidonic acid. Together with its lysophospholipid activity, it is implicated in the initiation of the inflammatory response; C2 domain containing phospholipases
115	CYP3A4	9606.ENSP00000337915	40	Cytochrome p450 family 3 subfamily a polypeptide 4; Cytochrome P450 3A4; Cytochromes P450 are a group of heme-thiolate monooxygenases. In liver microsomes, this enzyme is involved in an NADPH-dependent electron transport pathway. It performs a variety of oxidation reactions (e.g. caffeine 8-oxidation, omeprazole sulphoxidation, midazolam 1'-hydroxylation and midazolam 4- hydroxylation) of structu…
116	NUDT1	9606.ENSP00000380241	1	8-oxo-dGTP diphosphatase / 2-hydroxy-dATP diphosphatase; 7,8-dihydro-8-oxoguanine triphosphatase; Antimutagenic. Acts as a sanitizing enzyme for oxidized nucleotide pools, thus suppressing cell dysfunction and death induced by oxidative stress. Hydrolyzes 8-oxo-dGTP, 8-oxo-dATP and 2-OH-dATP, thus preventing misincorporation of oxidized purine nucleoside triphosphates into DNA and subsequently pr…
117	AHR	9606.ENSP00000242057	48	Aryl hydrocarbon receptor; Ligand-activated transcriptional activator. Binds to the XRE promoter region of genes it activates. Activates the expression of multiple phase I and II xenobiotic chemical metabolizing enzyme genes (such as the CYP1A1 gene). Mediates biochemical and toxic effects of halogenated aromatic hydrocarbons. Involved in cell-cycle regulation. Likely to play an important role in…
118	OPRL1	9606.ENSP00000336764	3	Opioid related nociceptin receptor 1; Nociceptin receptor; G-protein coupled opioid receptor that functions as receptor for the endogenous neuropeptide nociceptin. Ligand binding causes a conformation change that triggers signaling via guanine nucleotide-binding proteins (G proteins) and modulates the activity of down-stream effectors. Signaling via G proteins mediates inhibition of adenylate cyc…
119	KCNMA1	9606.ENSP00000286628	23	Potassium large conductance calcium-activated channel subfamily m alpha member 1; Calcium-activated potassium channel subunit alpha-1; Potassium channel activated by both membrane depolarization or increase in cytosolic Ca(2+) that mediates export of K(+). It is also activated by the concentration of cytosolic Mg(2+). Its activation dampens the excitatory events that elevate the cytosolic Ca(2+) …
120	ERN1	9606.ENSP00000401445	46	Serine/threonine-protein kinase/endoribonuclease IRE1; Senses unfolded proteins in the lumen of the endoplasmic reticulum via its N-terminal domain which leads to enzyme auto- activation. The active endoribonuclease domain splices XBP1 mRNA to generate a new C-terminus, converting it into a potent unfolded-protein response transcriptional activator and triggering growth arrest and apoptosis
121	TACR3	9606.ENSP00000303325	2	Neuromedin-K receptor; This is a receptor for the tachykinin neuropeptide neuromedin-K (neurokinin B). It is associated with G proteins that activate a phosphatidylinositol-calcium second messenger system. The rank order of affinity of this receptor to tachykinins is: neuromedin-K > substance K > substance P
122	OPRD1	9606.ENSP00000234961	11	Delta-type opioid receptor; G-protein coupled receptor that functions as receptor for endogenous enkephalins and for a subset of other opioids. Ligand binding causes a conformation change that triggers signaling via guanine nucleotide-binding proteins (G proteins) and modulates the activity of down-stream effectors, such as adenylate cyclase. Signaling leads to the inhibition of adenylate cyclase…
123	FABP3	9606.ENSP00000362817	7	Fatty acid-binding protein, heart; FABP are thought to play a role in the intracellular transport of long-chain fatty acids and their acyl-CoA esters; Belongs to the calycin superfamily. Fatty-acid binding protein (FABP) family
124	HRH2	9606.ENSP00000366506	2	Histamine H2 receptor; The H2 subclass of histamine receptors mediates gastric acid secretion. Also appears to regulate gastrointestinal motility and intestinal secretion. Possible role in regulating cell growth and differentiation. The activity of this receptor is mediated by G proteins which activate adenylyl cyclase and, through a separate G protein-dependent mechanism, the phosphoinositide/pr…
125	GPBAR1	9606.ENSP00000430886	10	G-protein coupled bile acid receptor 1; Receptor for bile acid. Bile acid-binding induces its internalization, activation of extracellular signal-regulated kinase and intracellular cAMP production. May be involved in the suppression of macrophage functions by bile acids
126	CTSD	9606.ENSP00000236671	46	Cathepsin D; Acid protease active in intracellular protein breakdown. Plays a role in APP processing following cleavage and activation by ADAM30 which leads to APP degradation. Involved in the pathogenesis of several diseases such as breast cancer and possibly Alzheimer disease; Cathepsins
127	SIRT1	9606.ENSP00000212015	114	NAD-dependent protein deacetylase sirtuin-1; NAD-dependent protein deacetylase that links transcriptional regulation directly to intracellular energetics and participates in the coordination of several separated cellular functions such as cell cycle, response to DNA damage, metobolism, apoptosis and autophagy. Can modulate chromatin function through deacetylation of histones and can promote alter…
128	RORB	9606.ENSP00000366093	5	Rar-related orphan receptor beta; Nuclear receptor ROR-beta; Nuclear receptor that binds DNA as a monomer to ROR response elements (RORE) containing a single core motif half-site 5'-AGGTCA-3' preceded by a short A-T-rich sequence. Considered to have intrinsic transcriptional activity, have some natural ligands such as all-trans retinoic acid (ATRA) and other retinoids which act as inverse agonist…
129	CSF1R	9606.ENSP00000286301	41	Macrophage colony-stimulating factor 1 receptor; Tyrosine-protein kinase that acts as cell-surface receptor for CSF1 and IL34 and plays an essential role in the regulation of survival, proliferation and differentiation of hematopoietic precursor cells, especially mononuclear phagocytes, such as macrophages and monocytes. Promotes the release of proinflammatory chemokines in response to IL34 and C…
130	MPO	9606.ENSP00000225275	56	Myeloperoxidase; Part of the host defense system of polymorphonuclear leukocytes. It is responsible for microbicidal activity against a wide range of organisms. In the stimulated PMN, MPO catalyzes the production of hypohalous acids, primarily hypochlorous acid in physiologic situations, and other toxic intermediates that greatly enhance PMN microbicidal activity; Belongs to the peroxidase family…
131	CFTR	9606.ENSP00000003084	16	Cystic fibrosis transmembrane conductance regulator; Epithelial ion channel that plays an important role in the regulation of epithelial ion and water transport and fluid homeostasis. Mediates the transport of chloride ions across the cell membrane. Channel activity is coupled to ATP hydrolysis. The ion channel is also permeable to HCO(3-); selectivity depends on the extracellular chloride concen…
132	PRKCZ	9606.ENSP00000367830	37	Protein kinase C zeta type; Calcium- and diacylglycerol-independent serine/threonine-protein kinase that functions in phosphatidylinositol 3-kinase (PI3K) pathway and mitogen-activated protein (MAP) kinase cascade, and is involved in NF-kappa-B activation, mitogenic signaling, cell proliferation, cell polarity, inflammatory response and maintenance of long-term potentiation (LTP). Upon lipopolysa…
133	TOP1	9606.ENSP00000354522	34	DNA topoisomerase 1; Releases the supercoiling and torsional tension of DNA introduced during the DNA replication and transcription by transiently cleaving and rejoining one strand of the DNA duplex. Introduces a single-strand break via transesterification at a target site in duplex DNA. The scissile phosphodiester is attacked by the catalytic tyrosine of the enzyme, resulting in the formation of…
134	NOS3	9606.ENSP00000297494	87	Nitric-oxide synthase, endothelial; Nitric oxide synthase, endothelial; Produces nitric oxide (NO) which is implicated in vascular smooth muscle relaxation through a cGMP-mediated signal transduction pathway. NO mediates vascular endothelial growth factor (VEGF)-induced angiogenesis in coronary vessels and promotes blood clotting through the activation of platelets
135	SSTR4	9606.ENSP00000255008	1	Somatostatin receptor type 4; Receptor for somatostatin-14. The activity of this receptor is mediated by G proteins which inhibits adenylyl cyclase. It is functionally coupled not only to inhibition of adenylate cyclase, but also to activation of both arachidonate release and mitogen-activated protein (MAP) kinase cascade. Mediates antiproliferative action of somatostatin in tumor cells
136	ECE2	9606.ENSP00000384223	9	EEF1A lysine methyltransferase 4; Endothelin-converting enzyme 2; Converts big endothelin-1 to endothelin-1. Also involved in the processing of various neuroendocrine peptides, including neurotensin, angiotensin I, substance P, proenkephalin-derived peptides, and prodynorphin-derived peptides. May limit amyloid- beta peptide accumulation in brain. May also have methyltransferase activity
137	MAPK14	9606.ENSP00000229795	80	Mitogen-activated protein kinase 14; Serine/threonine kinase which acts as an essential component of the MAP kinase signal transduction pathway. MAPK14 is one of the four p38 MAPKs which play an important role in the cascades of cellular responses evoked by extracellular stimuli such as proinflammatory cytokines or physical stress leading to direct activation of transcription factors. Accordingly…
138	PDE2A	9606.ENSP00000334910	13	cGMP-dependent 3',5'-cyclic phosphodiesterase; Cyclic nucleotide phosphodiesterase with a dual- specificity for the second messengers cAMP and cGMP, which are key regulators of many important physiological processes. Plays an important role in growth and invasion of malignant melanoma cells (e.g. pseudomyxoma peritonei (PMP) cell line)
139	ESR1	9606.ENSP00000405330	20	Estrogen receptor; Nuclear hormone receptor. The steroid hormones and their receptors are involved in the regulation of eukaryotic gene expression and affect cellular proliferation and differentiation in target tissues. Ligand-dependent nuclear transactivation involves either direct homodimer binding to a palindromic estrogen response element (ERE) sequence or association with other DNA- binding …
140	LRRK2	9606.ENSP00000298910	47	Leucine-rich repeat serine/threonine-protein kinase 2; Positively regulates autophagy through a calcium- dependent activation of the CaMKK/AMPK signaling pathway. The process involves activation of nicotinic acid adenine dinucleotide phosphate (NAADP) receptors, increase in lysosomal pH, and calcium release from lysosomes. Together with RAB29, plays a role in the retrograde trafficking pathway fo…
141	MAPK1	9606.ENSP00000215832	112	Mitogen-activated protein kinase 1; Serine/threonine kinase which acts as an essential component of the MAP kinase signal transduction pathway. MAPK1/ERK2 and MAPK3/ERK1 are the 2 MAPKs which play an important role in the MAPK/ERK cascade. They participate also in a signaling cascade initiated by activated KIT and KITLG/SCF. Depending on the cellular context, the MAPK/ERK cascade mediates diverse…
142	FABP2	9606.ENSP00000274024	22	Fatty acid-binding protein, intestinal; FABP are thought to play a role in the intracellular transport of long-chain fatty acids and their acyl-CoA esters. FABP2 is probably involved in triglyceride-rich lipoprotein synthesis. Binds saturated long-chain fatty acids with a high affinity, but binds with a lower affinity to unsaturated long- chain fatty acids. FABP2 may also help maintain energy hom…
143	GLO1	9606.ENSP00000362463	23	Lactoylglutathione lyase; Catalyzes the conversion of hemimercaptal, formed from methylglyoxal and glutathione, to S-lactoylglutathione. Involved in the regulation of TNF-induced transcriptional activity of NF- kappa-B. Required for normal osteoclastogenesis
144	PTPRG	9606.ENSP00000418112	11	Receptor-type tyrosine-protein phosphatase gamma; Possesses tyrosine phosphatase activity; Fibronectin type III domain containing
145	HDAC1	9606.ENSP00000362649	78	Histone deacetylase 1/2; Histone deacetylase 1; Responsible for the deacetylation of lysine residues on the N-terminal part of the core histones (H2A, H2B, H3 and H4). Histone deacetylation gives a tag for epigenetic repression and plays an important role in transcriptional regulation, cell cycle progression and developmental events. Histone deacetylases act via the formation of large multiprotei…
146	ATP12A	9606.ENSP00000218548	86	Potassium-transporting ATPase alpha chain 2; Catalyzes the hydrolysis of ATP coupled with the exchange of H(+) and K(+) ions across the plasma membrane. Responsible for potassium absorption in various tissues; Belongs to the cation transport ATPase (P-type) (TC 3.A.3) family. Type IIC subfamily
147	PRKD1	9606.ENSP00000333568	13	Serine/threonine-protein kinase D1; Serine/threonine-protein kinase that converts transient diacylglycerol (DAG) signals into prolonged physiological effects downstream of PKC, and is involved in the regulation of MAPK8/JNK1 and Ras signaling, Golgi membrane integrity and trafficking, cell survival through NF-kappa-B activation, cell migration, cell differentiation by mediating HDAC7 nuclear expo…
148	ADH4	9606.ENSP00000265512	16	Alcohol dehydrogenase 4 (class ii), pi polypeptide; Alcohol dehydrogenase 4, pi polypeptide
149	PRKCD	9606.ENSP00000378217	54	Protein kinase C delta type; Calcium-independent, phospholipid- and diacylglycerol (DAG)-dependent serine/threonine-protein kinase that plays contrasting roles in cell death and cell survival by functioning as a pro-apoptotic protein during DNA damage-induced apoptosis, but acting as an anti-apoptotic protein during cytokine receptor- initiated cell death, is involved in tumor suppression as well…
150	SRC	9606.ENSP00000362680	156	Proto-oncogene tyrosine-protein kinase Src; Non-receptor protein tyrosine kinase which is activated following engagement of many different classes of cellular receptors including immune response receptors, integrins and other adhesion receptors, receptor protein tyrosine kinases, G protein- coupled receptors as well as cytokine receptors. Participates in signaling pathways that control a diverse …
151	ACE	9606.ENSP00000290866	75	Angiotensin-converting enzyme; Converts angiotensin I to angiotensin II by release of the terminal His-Leu, this results in an increase of the vasoconstrictor activity of angiotensin. Also able to inactivate bradykinin, a potent vasodilator. Has also a glycosidase activity which releases GPI-anchored proteins from the membrane by cleaving the mannose linkage in the GPI moiety; CD molecules
152	IL6	9606.ENSP00000385675	172	Interleukin-6; Cytokine with a wide variety of biological functions. It is a potent inducer of the acute phase response. Plays an essential role in the final differentiation of B-cells into Ig- secreting cells Involved in lymphocyte and monocyte differentiation. Acts on B-cells, T-cells, hepatocytes, hematopoietic progenitor cells and cells of the CNS. Required for the generation of T(H)17 cells.…
153	DRD2	9606.ENSP00000354859	32	D(2) dopamine receptor; Dopamine receptor whose activity is mediated by G proteins which inhibit adenylyl cyclase; Belongs to the G-protein coupled receptor 1 family
154	TNFRSF1A	9606.ENSP00000162749	43	Tumor necrosis factor receptor superfamily member 1A; Receptor for TNFSF2/TNF-alpha and homotrimeric TNFSF1/lymphotoxin-alpha. The adapter molecule FADD recruits caspase-8 to the activated receptor. The resulting death-inducing signaling complex (DISC) performs caspase-8 proteolytic activation which initiates the subsequent cascade of caspases (aspartate- specific cysteine proteases) mediating ap…
155	SCN5A	9606.ENSP00000410257	23	Sodium channel protein type 5 subunit alpha; This protein mediates the voltage-dependent sodium ion permeability of excitable membranes. Assuming opened or closed conformations in response to the voltage difference across the membrane, the protein forms a sodium-selective channel through which Na(+) ions may pass in accordance with their electrochemical gradient. It is a tetrodotoxin-resistant Na…
156	REN	9606.ENSP00000272190	69	Renin; Renin is a highly specific endopeptidase, whose only known function is to generate angiotensin I from angiotensinogen in the plasma, initiating a cascade of reactions that produce an elevation of blood pressure and increased sodium retention by the kidney
157	KIF11	9606.ENSP00000260731	14	Kinesin-like protein KIF11; Motor protein required for establishing a bipolar spindle during mitosis. Required in non-mitotic cells for transport of secretory proteins from the Golgi complex to the cell surface; Belongs to the TRAFAC class myosin-kinesin ATPase superfamily. Kinesin family. BimC subfamily
158	ADH1C	9606.ENSP00000426083	15	Alcohol dehydrogenase 1c (class i), gamma polypeptide; Alcohol dehydrogenase 1C, gamma polypeptide
159	BCL2	9606.ENSP00000381185	27	Apoptosis regulator Bcl-2; Suppresses apoptosis in a variety of cell systems including factor-dependent lymphohematopoietic and neural cells. Regulates cell death by controlling the mitochondrial membrane permeability. Appears to function in a feedback loop system with caspases. Inhibits caspase activity either by preventing the release of cytochrome c from the mitochondria and/or by binding to t…
160	STAT3	9606.ENSP00000264657	135	Signal transducer and activator of transcription 3; Signal transducer and transcription activator that mediates cellular responses to interleukins, KITLG/SCF, LEP and other growth factors. Once activated, recruits coactivators, such as NCOA1 or MED1, to the promoter region of the target gene. May mediate cellular responses to activated FGFR1, FGFR2, FGFR3 and FGFR4. Binds to the interleukin-6 (IL…
161	SCN10A	9606.ENSP00000390600	20	Sodium channel protein type 10 subunit alpha; Tetrodotoxin-resistant channel that mediates the voltage-dependent sodium ion permeability of excitable membranes. Assuming opened or closed conformations in response to the voltage difference across the membrane, the protein forms a sodium- selective channel through which sodium ions may pass in accordance with their electrochemical gradient. Plays a…
162	VDR	9606.ENSP00000447173	37	Vitamin D3 receptor; Nuclear receptor for calcitriol, the active form of vitamin D3 which mediates the action of this vitamin on cells. Enters the nucleus upon vitamin D3 binding where it forms heterodimers with the retinoid X receptor/RXR. The VDR-RXR heterodimers bind to specific response elements on DNA and activate the transcription of vitamin D3-responsive target genes. Recruited to promoter…
163	DRD4	9606.ENSP00000176183	17	Dopamine receptor D4; Belongs to the G-protein coupled receptor 1 family
164	HDAC4	9606.ENSP00000264606	36	Histone deacetylase 4/5; Histone deacetylase 4; Responsible for the deacetylation of lysine residues on the N-terminal part of the core histones (H2A, H2B, H3 and H4). Histone deacetylation gives a tag for epigenetic repression and plays an important role in transcriptional regulation, cell cycle progression and developmental events. Histone deacetylases act via the formation of large multiprotei…
165	DNMT3A	9606.ENSP00000264709	50	DNA (cytosine-5)-methyltransferase 3A; Required for genome-wide de novo methylation and is essential for the establishment of DNA methylation patterns during development. DNA methylation is coordinated with methylation of histones. It modifies DNA in a non-processive manner and also methylates non-CpG sites. May preferentially methylate DNA linker between 2 nucleosomal cores and is inhibited by h…
166	MAPK10	9606.ENSP00000352157	29	Mitogen-activated protein kinase 8/9/10 (c-jun n-terminal kinase); Mitogen-activated protein kinase 10; Serine/threonine-protein kinase involved in various processes such as neuronal proliferation, differentiation, migration and programmed cell death. Extracellular stimuli such as proinflammatory cytokines or physical stress stimulate the stress- activated protein kinase/c-Jun N-terminal kinase (…
167	CA2	9606.ENSP00000285379	7	Carbonic anhydrase 2; Essential for bone resorption and osteoclast differentiation (By similarity). Reversible hydration of carbon dioxide. Can hydrate cyanamide to urea. Involved in the regulation of fluid secretion into the anterior chamber of the eye. Contributes to intracellular pH regulation in the duodenal upper villous epithelium during proton-coupled peptide absorption. Stimulates the chl…
168	PREP	9606.ENSP00000358106	14	Prolyl endopeptidase; Cleaves peptide bonds on the C-terminal side of prolyl residues within peptides that are up to approximately 30 amino acids long; Belongs to the peptidase S9A family
169	NR1H2	9606.ENSP00000253727	15	Oxysterols receptor LXR-beta; Nuclear receptor. Binds preferentially to double- stranded oligonucleotide direct repeats having the consensus half- site sequence 5'-AGGTCA-3' and 4-nt spacing (DR-4). Regulates cholesterol uptake through MYLIP-dependent ubiquitination of LDLR, VLDLR and LRP8; DLDLR and LRP8. Interplays functionally with RORA for the regulation of genes involved in liver metabolism …
170	SLC16A1	9606.ENSP00000441065	5	Monocarboxylate transporter 1; Proton-coupled monocarboxylate transporter. Catalyzes the rapid transport across the plasma membrane of many monocarboxylates such as lactate, pyruvate, branched-chain oxo acids derived from leucine, valine and isoleucine, and the ketone bodies acetoacetate, beta-hydroxybutyrate and acetate. Depending on the tissue and on cicumstances, mediates the import or export …
171	HRH3	9606.ENSP00000342560	17	Histamine H3 receptor; The H3 subclass of histamine receptors could mediate the histamine signals in CNS and peripheral nervous system. Signals through the inhibition of adenylate cyclase and displays high constitutive activity (spontaneous activity in the absence of agonist). Agonist stimulation of isoform 3 neither modified adenylate cyclase activity nor induced intracellular calcium mobilizati…
172	GRM4	9606.ENSP00000440556	19	Metabotropic glutamate receptor 4; G-protein coupled receptor for glutamate. Ligand binding causes a conformation change that triggers signaling via guanine nucleotide-binding proteins (G proteins) and modulates the activity of down-stream effectors. Signaling inhibits adenylate cyclase activity; Glutamate metabotropic receptors
173	EGFR	9606.ENSP00000275493	21	Epidermal growth factor receptor; Receptor tyrosine kinase binding ligands of the EGF family and activating several signaling cascades to convert extracellular cues into appropriate cellular responses. Known ligands include EGF, TGFA/TGF-alpha, amphiregulin, epigen/EPGN, BTC/betacellulin, epiregulin/EREG and HBEGF/heparin-binding EGF. Ligand binding triggers receptor homo- and/or heterodimerizati…
174	PDE4B	9606.ENSP00000332116	10	cAMP-specific 3',5'-cyclic phosphodiesterase 4B; Hydrolyzes the second messenger cAMP, which is a key regulator of many important physiological processes. May be involved in mediating central nervous system effects of therapeutic agents ranging from antidepressants to antiasthmatic and anti-inflammatory agents; Phosphodiesterases
175	KDM5C	9606.ENSP00000364550	17	Lysine-specific demethylase 5C; Histone demethylase that specifically demethylates 'Lys- 4' of histone H3, thereby playing a central role in histone code. Does not demethylate histone H3 'Lys-9', H3 'Lys-27', H3 'Lys-36', H3 'Lys-79' or H4 'Lys-20'. Demethylates trimethylated and dimethylated but not monomethylated H3 'Lys-4'. Participates in transcriptional repression of neuronal genes by recrui…
176	MAPK3	9606.ENSP00000263025	149	Mitogen-activated protein kinase 3; Serine/threonine kinase which acts as an essential component of the MAP kinase signal transduction pathway. MAPK1/ERK2 and MAPK3/ERK1 are the 2 MAPKs which play an important role in the MAPK/ERK cascade. They participate also in a signaling cascade initiated by activated KIT and KITLG/SCF. Depending on the cellular context, the MAPK/ERK cascade mediates diverse…
177	PIK3CB	9606.ENSP00000289153	47	Phosphatidylinositol-4,5-bisphosphate 3-kinase catalytic subunit alpha/beta/delta; Phosphatidylinositol 4,5-bisphosphate 3-kinase catalytic subunit beta isoform; Phosphoinositide-3-kinase (PI3K) that phosphorylates PtdIns (Phosphatidylinositol), PtdIns4P (Phosphatidylinositol 4- phosphate) and PtdIns(4,5)P2 (Phosphatidylinositol 4,5- bisphosphate) to generate phosphatidylinositol 3,4,5-trisphosph…
178	PGR	9606.ENSP00000325120	68	Progesterone receptor; The steroid hormones and their receptors are involved in the regulation of eukaryotic gene expression and affect cellular proliferation and differentiation in target tissues. Depending on the isoform, progesterone receptor functions as transcriptional activator or repressor; Belongs to the nuclear hormone receptor family. NR3 subfamily
179	DNMT1	9606.ENSP00000352516	28	DNA (cytosine-5)-methyltransferase 1; Methylates CpG residues. Preferentially methylates hemimethylated DNA. Associates with DNA replication sites in S phase maintaining the methylation pattern in the newly synthesized strand, that is essential for epigenetic inheritance. Associates with chromatin during G2 and M phases to maintain DNA methylation independently of replication. It is responsible f…
180	HSD11B2	9606.ENSP00000316786	14	Corticosteroid 11-beta-dehydrogenase isozyme 2; Catalyzes the conversion of cortisol to the inactive metabolite cortisone. Modulates intracellular glucocorticoid levels, thus protecting the nonselective mineralocorticoid receptor from occupation by glucocorticoids; Short chain dehydrogenase/reductase superfamily
181	PLAA	9606.ENSP00000380460	4	Phospholipase A-2-activating protein; Plays a role in protein ubiquitination, sorting and degradation through its association with VCP. Involved in ubiquitin-mediated membrane proteins trafficking to late endosomes in an ESCRT-dependent manner, and hence plays a role in synaptic vesicle recycling (By similarity). May play a role in macroautophagy, regulating for instance the clearance of damaged …
182	EPAS1	9606.ENSP00000263734	105	Endothelial PAS domain-containing protein 1; Transcription factor involved in the induction of oxygen regulated genes. Binds to core DNA sequence 5'-[AG]CGTG-3' within the hypoxia response element (HRE) of target gene promoters. Regulates the vascular endothelial growth factor (VEGF) expression and seems to be implicated in the development of blood vessels and the tubular system of lung. May also…
183	COMT	9606.ENSP00000354511	9	Catechol O-methyltransferase; Catalyzes the O-methylation, and thereby the inactivation, of catecholamine neurotransmitters and catechol hormones. Also shortens the biological half-lives of certain neuroactive drugs, like L-DOPA, alpha-methyl DOPA and isoproterenol; Seven-beta-strand methyltransferase motif containing
184	SHBG	9606.ENSP00000369816	17	Sex hormone-binding globulin; Functions as an androgen transport protein, but may also be involved in receptor mediated processes. Each dimer binds one molecule of steroid. Specific for 5-alpha-dihydrotestosterone, testosterone, and 17-beta-estradiol. Regulates the plasma metabolic clearance rate of steroid hormones by controlling their plasma concentration
185	MMP9	9606.ENSP00000361405	99	Matrix metalloproteinase-9; May play an essential role in local proteolysis of the extracellular matrix and in leukocyte migration. Could play a role in bone osteoclastic resorption. Cleaves KiSS1 at a Gly-|-Leu bond. Cleaves type IV and type V collagen into large C-terminal three quarter fragments and shorter N-terminal one quarter fragments. Degrades fibronectin but not laminin or Pz-peptide; M…
186	RGS4	9606.ENSP00000397181	14	Regulator of G-protein signaling 4; Inhibits signal transduction by increasing the GTPase activity of G protein alpha subunits thereby driving them into their inactive GDP-bound form. Activity on G(z)-alpha is inhibited by phosphorylation of the G-protein. Activity on G(z)-alpha and G(i)-alpha-1 is inhibited by palmitoylation of the G-protein
187	CDK6	9606.ENSP00000265734	50	Cyclin-dependent kinase 6; Serine/threonine-protein kinase involved in the control of the cell cycle and differentiation; promotes G1/S transition. Phosphorylates pRB/RB1 and NPM1. Interacts with D-type G1 cyclins during interphase at G1 to form a pRB/RB1 kinase and controls the entrance into the cell cycle. Involved in initiation and maintenance of cell cycle exit during cell differentiation; pr…
188	EPHX2	9606.ENSP00000430269	20	Bifunctional epoxide hydrolase 2; Bifunctional enzyme. The C-terminal domain has epoxide hydrolase activity and acts on epoxides (alkene oxides, oxiranes) and arene oxides. Plays a role in xenobiotic metabolism by degrading potentially toxic epoxides (By similarity). Also determines steady-state levels of physiological mediators. The N-terminal domain has lipid phosphatase activity, with the high…
189	BCL2L1	9606.ENSP00000302564	27	Bcl-2-like protein 1; Potent inhibitor of cell death. Inhibits activation of caspases. Appears to regulate cell death by blocking the voltage- dependent anion channel (VDAC) by binding to it and preventing the release of the caspase activator, CYC1, from the mitochondrial membrane. Also acts as a regulator of G2 checkpoint and progression to cytokinesis during mitosis; Belongs to the Bcl-2 family
190	HTT	9606.ENSP00000347184	46	Huntingtin; May play a role in microtubule-mediated transport or vesicle function; Belongs to the huntingtin family
191	BAZ2B	9606.ENSP00000376534	11	Bromodomain adjacent to zinc finger domain protein 2B; May play a role in transcriptional regulation interacting with ISWI; Belongs to the WAL family
192	ADRB2	9606.ENSP00000305372	52	Beta-2 adrenergic receptor; Beta-adrenergic receptors mediate the catecholamine- induced activation of adenylate cyclase through the action of G proteins. The beta-2-adrenergic receptor binds epinephrine with an approximately 30-fold greater affinity than it does norepinephrine; Belongs to the G-protein coupled receptor 1 family. Adrenergic receptor subfamily. ADRB2 sub-subfamily
193	CDK4	9606.ENSP00000257904	60	Cyclin-dependent kinase 4; Ser/Thr-kinase component of cyclin D-CDK4 (DC) complexes that phosphorylate and inhibit members of the retinoblastoma (RB) protein family including RB1 and regulate the cell-cycle during G(1)/S transition. Phosphorylation of RB1 allows dissociation of the transcription factor E2F from the RB/E2F complexes and the subsequent transcription of E2F target genes which are re…
194	FLT1	9606.ENSP00000282397	30	Vascular endothelial growth factor receptor 1; Tyrosine-protein kinase that acts as a cell-surface receptor for VEGFA, VEGFB and PGF, and plays an essential role in the development of embryonic vasculature, the regulation of angiogenesis, cell survival, cell migration, macrophage function, chemotaxis, and cancer cell invasion. May play an essential role as a negative regulator of embryonic angiog…
195	FEN1	9606.ENSP00000305480	12	Flap endonuclease 1; Structure-specific nuclease with 5'-flap endonuclease and 5'-3' exonuclease activities involved in DNA replication and repair. During DNA replication, cleaves the 5'-overhanging flap structure that is generated by displacement synthesis when DNA polymerase encounters the 5'-end of a downstream Okazaki fragment. It enters the flap from the 5'-end and then tracks to cleave the …
196	KDM5B	9606.ENSP00000356234	19	Lysine-specific demethylase 5B; Histone demethylase that demethylates 'Lys-4' of histone H3, thereby playing a central role in histone code. Does not demethylate histone H3 'Lys-9' or H3 'Lys-27'. Demethylates trimethylated, dimethylated and monomethylated H3 'Lys-4'. Acts as a transcriptional corepressor for FOXG1B and PAX9. Favors the proliferation of breast cancer cells by repressing tumor sup…
197	TGM2	9606.ENSP00000355330	24	Protein-glutamine gamma-glutamyltransferase 2; Catalyzes the cross-linking of proteins and the conjugation of polyamines to proteins; Transglutaminases
198	TRPM8	9606.ENSP00000323926	19	Transient receptor potential cation channel subfamily M member 8; Receptor-activated non-selective cation channel involved in detection of sensations such as coolness, by being activated by cold temperature below 25 degrees Celsius. Activated by icilin, eucalyptol, menthol, cold and modulation of intracellular pH. Involved in menthol sensation. Permeable for monovalent cations sodium, potassium, …
199	IL6ST	9606.ENSP00000370698	14	Interleukin-6 receptor subunit beta; Signal-transducing molecule. The receptor systems for IL6, LIF, OSM, CNTF, IL11, CTF1 and BSF3 can utilize IL6ST for initiating signal transmission. Binding of IL6 to IL6R induces IL6ST homodimerization and formation of a high-affinity receptor complex, which activates Janus kinases. That causes phosphorylation of IL6ST tyrosine residues which in turn activate…
200	ESR2	9606.ENSP00000343925	143	Estrogen receptor beta; Nuclear hormone receptor. Binds estrogens with an affinity similar to that of ESR1, and activates expression of reporter genes containing estrogen response elements (ERE) in an estrogen-dependent manner. Isoform beta-cx lacks ligand binding ability and has no or only very low ere binding activity resulting in the loss of ligand-dependent transactivation ability. DNA-bindin…
201	HTR1A	9606.ENSP00000316244	38	5-hydroxytryptamine receptor 1A; G-protein coupled receptor for 5-hydroxytryptamine (serotonin). Also functions as a receptor for various drugs and psychoactive substances. Ligand binding causes a conformation change that triggers signaling via guanine nucleotide-binding proteins (G proteins) and modulates the activity of down-stream effectors, such as adenylate cyclase. Beta-arrestin family memb…
202	PPIA	9606.ENSP00000419425	19	Peptidyl-prolyl cis-trans isomerase A; PPIases accelerate the folding of proteins. It catalyzes the cis-trans isomerization of proline imidic peptide bonds in oligopeptides; Belongs to the cyclophilin-type PPIase family. PPIase A subfamily
203	NR3C2	9606.ENSP00000350815	24	Mineralocorticoid receptor; Receptor for both mineralocorticoids (MC) such as aldosterone and glucocorticoids (GC) such as corticosterone or cortisol. Binds to mineralocorticoid response elements (MRE) and transactivates target genes. The effect of MC is to increase ion and water transport and thus raise extracellular fluid volume and blood pressure and lower potassium levels; Nuclear hormone rec…
204	ABCB1	9606.ENSP00000478255	57	Multidrug resistance protein 1; Energy-dependent efflux pump responsible for decreased drug accumulation in multidrug-resistant cells; ATP binding cassette subfamily B
205	CREBBP	9606.ENSP00000262367	69	CREB-binding protein; Acetylates histones, giving a specific tag for transcriptional activation. Also acetylates non-histone proteins, like NCOA3 and FOXO1. Binds specifically to phosphorylated CREB and enhances its transcriptional activity toward cAMP-responsive genes. Acts as a coactivator of ALX1. Acts as a circadian transcriptional coactivator which enhances the activity of the circadian tran…
206	GABRA2	9606.ENSP00000421828	34	Gamma-aminobutyric acid receptor subunit alpha-2; GABA, the major inhibitory neurotransmitter in the vertebrate brain, mediates neuronal inhibition by binding to the GABA/benzodiazepine receptor and opening an integral chloride channel; Gamma-aminobutyric acid type A receptor subunits
207	HSPA1A	9606.ENSP00000364802	53	Heat shock protein family a member 1a; Heat shock 70 kDa protein 1A; Molecular chaperone implicated in a wide variety of cellular processes, including protection of the proteome from stress, folding and transport of newly synthesized polypeptides, activation of proteolysis of misfolded proteins and the formation and dissociation of protein complexes. Plays a pivotal role in the protein quality co…
208	CYP1A1	9606.ENSP00000369050	50	Cytochrome p450 family 1 subfamily a polypeptide 1; Cytochrome P450 1A1; Cytochromes P450 are a group of heme-thiolate monooxygenases. In liver microsomes, this enzyme is involved in an NADPH-dependent electron transport pathway. It oxidizes a variety of structurally unrelated compounds, including steroids, fatty acids, and xenobiotics
209	PTGS1	9606.ENSP00000354612	24	Prostaglandin G/H synthase 1; Converts arachidonate to prostaglandin H2 (PGH2), a committed step in prostanoid synthesis. Involved in the constitutive production of prostanoids in particular in the stomach and platelets. In gastric epithelial cells, it is a key step in the generation of prostaglandins, such as prostaglandin E2 (PGE2), which plays an important role in cytoprotection. In platelets,…
210	CDC25C	9606.ENSP00000321656	32	M-phase inducer phosphatase 3; Functions as a dosage-dependent inducer in mitotic control. Tyrosine protein phosphatase required for progression of the cell cycle. When phosphorylated, highly effective in activating G2 cells into prophase. Directly dephosphorylates CDK1 and activates its kinase activity
211	GRIA1	9606.ENSP00000428994	15	Glutamate ionotropic receptor ampa type subunit 1; Glutamate receptor 1; Ionotropic glutamate receptor. L-glutamate acts as an excitatory neurotransmitter at many synapses in the central nervous system. Binding of the excitatory neurotransmitter L- glutamate induces a conformation change, leading to the opening of the cation channel, and thereby converts the chemical signal to an electrical impul…
212	MEN1	9606.ENSP00000337088	16	Menin; Essential component of a MLL/SET1 histone methyltransferase (HMT) complex, a complex that specifically methylates 'Lys-4' of histone H3 (H3K4). Functions as a transcriptional regulator. Binds to the TERT promoter and represses telomerase expression. Plays a role in TGFB1-mediated inhibition of cell-proliferation, possibly regulating SMAD3 transcriptional activity. Represses JUND-mediated t…
213	HRH1	9606.ENSP00000380247	6	Histamine H1 receptor; In peripheral tissues, the H1 subclass of histamine receptors mediates the contraction of smooth muscles, increase in capillary permeability due to contraction of terminal venules, and catecholamine release from adrenal medulla, as well as mediating neurotransmission in the central nervous system
214	THRB	9606.ENSP00000379904	21	Thyroid hormone receptor beta; Nuclear hormone receptor that can act as a repressor or activator of transcription. High affinity receptor for thyroid hormones, including triiodothyronine and thyroxine; Belongs to the nuclear hormone receptor family. NR1 subfamily
215	AR	9606.ENSP00000363822	89	Androgen receptor; Steroid hormone receptors are ligand-activated transcription factors that regulate eukaryotic gene expression and affect cellular proliferation and differentiation in target tissues. Transcription factor activity is modulated by bound coactivator and corepressor proteins. Transcription activation is down-regulated by NR0B2. Activated, but not phosphorylated, by HIPK3 and ZIPK/D…
216	SCD	9606.ENSP00000359380	22	Stearoyl-coa desaturase (delta-9 desaturase); Acyl-CoA desaturase; Stearyl-CoA desaturase that utilizes O(2) and electrons from reduced cytochrome b5 to introduce the first double bond into saturated fatty acyl-CoA substrates. Catalyzes the insertion of a cis double bond at the delta-9 position into fatty acyl-CoA substrates including palmitoyl-CoA and stearoyl-CoA. Gives rise to a mixture of 16:…
217	CHEK2	9606.ENSP00000372023	40	Serine/threonine-protein kinase Chk2; Serine/threonine-protein kinase which is required for checkpoint-mediated cell cycle arrest, activation of DNA repair and apoptosis in response to the presence of DNA double-strand breaks. May also negatively regulate cell cycle progression during unperturbed cell cycles. Following activation, phosphorylates numerous effectors preferentially at the consensus …
218	PER2	9606.ENSP00000254657	20	Period circadian protein homolog 2; Transcriptional repressor which forms a core component of the circadian clock. The circadian clock, an internal time- keeping system, regulates various physiological processes through the generation of approximately 24 hour circadian rhythms in gene expression, which are translated into rhythms in metabolism and behavior. It is derived from the Latin roots 'cir…
219	ALB	9606.ENSP00000295897	204	Serum albumin; Serum albumin, the main protein of plasma, has a good binding capacity for water, Ca(2+), Na(+), K(+), fatty acids, hormones, bilirubin and drugs. Its main function is the regulation of the colloidal osmotic pressure of blood. Major zinc transporter in plasma, typically binds about 80% of all plasma zinc; Belongs to the ALB/AFP/VDB family
220	CTSB	9606.ENSP00000345672	13	Cathepsin B; Thiol protease which is believed to participate in intracellular degradation and turnover of proteins. Has also been implicated in tumor invasion and metastasis; Cathepsins
221	ADRA1A	9606.ENSP00000369960	6	Alpha-1A adrenergic receptor; This alpha-adrenergic receptor mediates its action by association with G proteins that activate a phosphatidylinositol- calcium second messenger system. Its effect is mediated by G(q) and G(11) proteins. Nuclear ADRA1A-ADRA1B heterooligomers regulate phenylephrine(PE)-stimulated ERK signaling in cardiac myocytes; Belongs to the G-protein coupled receptor 1 family. Ad…
222	ELANE	9606.ENSP00000466090	14	Elastase, neutrophil expressed; Neutrophil elastase; Modifies the functions of natural killer cells, monocytes and granulocytes. Inhibits C5a-dependent neutrophil enzyme release and chemotaxis
223	PAM	9606.ENSP00000306100	2	Peptidylglycine monooxygenase / peptidylamidoglycolate lyase; Peptidyl-glycine alpha-amidating monooxygenase; Bifunctional enzyme that catalyzes 2 sequential steps in C-terminal alpha-amidation of peptides. The monooxygenase part produces an unstable peptidyl(2-hydroxyglycine) intermediate that is dismutated to glyoxylate and the corresponding desglycine peptide amide by the lyase part. C-termina…
224	FKBP1A	9606.ENSP00000383003	33	Peptidyl-prolyl cis-trans isomerase FKBP1A; Keeps in an inactive conformation TGFBR1, the TGF-beta type I serine/threonine kinase receptor, preventing TGF-beta receptor activation in absence of ligand. Recruits SMAD7 to ACVR1B which prevents the association of SMAD2 and SMAD3 with the activin receptor complex, thereby blocking the activin signal. May modulate the RYR1 calcium channel activity. PP…
225	ALDH3A1	9606.ENSP00000411821	25	Aldehyde dehydrogenase, dimeric NADP-preferring; ALDHs play a major role in the detoxification of alcohol-derived acetaldehyde (Probable). They are involved in the metabolism of corticosteroids, biogenic amines, neurotransmitters, and lipid peroxidation (Probable). Oxidizes medium and long chain aldehydes into non-toxic fatty acids. Preferentially oxidizes aromatic aldehyde substrates. Comprises …
226	FYN	9606.ENSP00000346671	10	Tyrosine-protein kinase Fyn; Non-receptor tyrosine-protein kinase that plays a role in many biological processes including regulation of cell growth and survival, cell adhesion, integrin-mediated signaling, cytoskeletal remodeling, cell motility, immune response and axon guidance. Inactive FYN is phosphorylated on its C-terminal tail within the catalytic domain. Following activation by PKA, the p…
227	KCNH2	9606.ENSP00000262186	36	Potassium voltage-gated channel subfamily H member 2; Pore-forming (alpha) subunit of voltage-gated inwardly rectifying potassium channel. Channel properties are modulated by cAMP and subunit assembly. Mediates the rapidly activating component of the delayed rectifying potassium current in heart (IKr)
228	VEGFA	9606.ENSP00000478570	146	Vascular endothelial growth factor A; Growth factor active in angiogenesis, vasculogenesis and endothelial cell growth. Induces endothelial cell proliferation, promotes cell migration, inhibits apoptosis and induces permeabilization of blood vessels. Binds to the FLT1/VEGFR1 and KDR/VEGFR2 receptors, heparan sulfate and heparin. NRP1/Neuropilin-1 binds isoforms VEGF-165 and VEGF-145. Isoform VEGF…
229	SHH	9606.ENSP00000297261	47	Sonic hedgehog protein; Sonic hedgehog protein: The C-terminal part of the sonic hedgehog protein precursor displays an autoproteolysis and a cholesterol transferase activity (By similarity). Both activities result in the cleavage of the full-length protein into two parts (ShhN and ShhC) followed by the covalent attachment of a cholesterol moiety to the C-terminal of the newly generated ShhN (By …
230	BMP4	9606.ENSP00000245451	20	Bone morphogenetic protein 4; Induces cartilage and bone formation. Also act in mesoderm induction, tooth development, limb formation and fracture repair. Acts in concert with PTHLH/PTHRP to stimulate ductal outgrowth during embryonic mammary development and to inhibit hair follicle induction (By similarity); Bone morphogenetic proteins
231	BACE2	9606.ENSP00000332979	35	Beta-site app-cleaving enzyme 2 (memapsin 1); Beta-secretase 2; Responsible for the proteolytic processing of the amyloid precursor protein (APP). Cleaves APP, between residues 690 and 691, leading to the generation and extracellular release of beta-cleaved soluble APP, and a corresponding cell-associated C- terminal fragment which is later released by gamma-secretase. It has also been shown that…
232	IMPDH2	9606.ENSP00000321584	8	Inosine-5'-monophosphate dehydrogenase 2; Catalyzes the conversion of inosine 5'-phosphate (IMP) to xanthosine 5'-phosphate (XMP), the first committed and rate- limiting step in the de novo synthesis of guanine nucleotides, and therefore plays an important role in the regulation of cell growth. Could also have a single-stranded nucleic acid-binding activity and could play a role in RNA and/or DNA…
233	CA4	9606.ENSP00000300900	10	Carbonic anhydrase 4; Reversible hydration of carbon dioxide. May stimulate the sodium/bicarbonate transporter activity of SLC4A4 that acts in pH homeostasis. It is essential for acid overload removal from the retina and retina epithelium, and acid release in the choriocapillaris in the choroid; Belongs to the alpha-carbonic anhydrase family
234	MAPT	9606.ENSP00000340820	70	Microtubule-associated protein tau; Promotes microtubule assembly and stability, and might be involved in the establishment and maintenance of neuronal polarity. The C-terminus binds axonal microtubules while the N- terminus binds neural plasma membrane components, suggesting that tau functions as a linker protein between both. Axonal polarity is predetermined by TAU/MAPT localization (in the neu…
235	IDO1	9606.ENSP00000430950	23	Indoleamine 2,3-dioxygenase 1; Catalyzes the first and rate limiting step of the catabolism of the essential amino acid tryptophan along the kynurenine pathway. Involved in the peripheral immune tolerance, contributing to maintain homeostasis by preventing autoimmunity or immunopathology that would result from uncontrolled and overreacting immune responses. Tryptophan shortage inhibits T lymphocy…
236	KCNN4	9606.ENSP00000262888	15	Intermediate conductance calcium-activated potassium channel protein 4; Forms a voltage-independent potassium channel that is activated by intracellular calcium. Activation is followed by membrane hyperpolarization which promotes calcium influx. Required for maximal calcium influx and proliferation during the reactivation of naive T-cells. The channel is blocked by clotrimazole and charybdotoxin …
237	NAT1	9606.ENSP00000443194	11	Arylamine N-acetyltransferase 1; Participates in the detoxification of a plethora of hydrazine and arylamine drugs. Catalyzes the N- or O-acetylation of various arylamine and heterocyclic amine substrates and is able to bioactivate several known carcinogens
238	PABPC1	9606.ENSP00000313007	12	Polyadenylate-binding protein 1; Binds the poly(A) tail of mRNA, including that of its own transcript. May be involved in cytoplasmic regulatory processes of mRNA metabolism such as pre-mRNA splicing. Its function in translational initiation regulation can either be enhanced by PAIP1 or repressed by PAIP2. Can probably bind to cytoplasmic RNA sequences other than poly(A) in vivo. Involved in tran…
239	NTSR1	9606.ENSP00000359532	3	Neurotensin receptor type 1; G-protein coupled receptor for the tridecapeptide neurotensin (NTS). Signaling is effected via G proteins that activate a phosphatidylinositol-calcium second messenger system. Signaling leads to the activation of downstream MAP kinases and protects cells against apoptosis
240	KCNN3	9606.ENSP00000481848	19	Small conductance calcium-activated potassium channel protein 3; Forms a voltage-independent potassium channel activated by intracellular calcium. Activation is followed by membrane hyperpolarization. Thought to regulate neuronal excitability by contributing to the slow component of synaptic afterhyperpolarization. The channel is blocked by apamin; Potassium calcium-activated channels
241	CCR5	9606.ENSP00000292303	19	C-C chemokine receptor type 5; Receptor for a number of inflammatory CC-chemokines including MIP-1-alpha, MIP-1-beta and RANTES and subsequently transduces a signal by increasing the intracellular calcium ion level. May play a role in the control of granulocytic lineage proliferation or differentiation. Acts as a coreceptor (CD4 being the primary receptor) for HIV-1 R5 isolates
242	ADA	9606.ENSP00000361965	15	Adenosine deaminase; Catalyzes the hydrolytic deamination of adenosine and 2- deoxyadenosine. Plays an important role in purine metabolism and in adenosine homeostasis. Modulates signaling by extracellular adenosine, and so contributes indirectly to cellular signaling events. Acts as a positive regulator of T-cell coactivation, by binding DPP4. Its interaction with DPP4 regulates lymphocyte- epit…
243	CCKBR	9606.ENSP00000335544	19	Gastrin/cholecystokinin type B receptor; Receptor for gastrin and cholecystokinin. The CKK-B receptors occur throughout the central nervous system where they modulate anxiety, analgesia, arousal, and neuroleptic activity. This receptor mediates its action by association with G proteins that activate a phosphatidylinositol-calcium second messenger system; Belongs to the G-protein coupled receptor …
244	PPARG	9606.ENSP00000287820	116	Peroxisome proliferator-activated receptor gamma; Nuclear receptor that binds peroxisome proliferators such as hypolipidemic drugs and fatty acids. Once activated by a ligand, the nuclear receptor binds to DNA specific PPAR response elements (PPRE) and modulates the transcription of its target genes, such as acyl-CoA oxidase. It therefore controls the peroxisomal beta-oxidation pathway of fatty a…
245	PLG	9606.ENSP00000308938	51	Plasminogen; Plasmin dissolves the fibrin of blood clots and acts as a proteolytic factor in a variety of other processes including embryonic development, tissue remodeling, tumor invasion, and inflammation. In ovulation, weakens the walls of the Graafian follicle. It activates the urokinase-type plasminogen activator, collagenases and several complement zymogens, such as C1 and C5. Cleavage of f…
246	ACVR1B	9606.ENSP00000442656	8	Activin receptor type-1B; Transmembrane serine/threonine kinase activin type-1 receptor forming an activin receptor complex with activin receptor type-2 (ACVR2A or ACVR2B). Transduces the activin signal from the cell surface to the cytoplasm and is thus regulating a many physiological and pathological processes including neuronal differentiation and neuronal survival, hair follicle development an…
247	RORA	9606.ENSP00000261523	10	Rar-related orphan receptor alpha; Nuclear receptor ROR-alpha; Nuclear receptor that binds DNA as a monomer to ROR response elements (RORE) containing a single core motif half-site 5'-AGGTCA-3' preceded by a short A-T-rich sequence. Key regulator of embryonic development, cellular differentiation, immunity, circadian rhythm as well as lipid, steroid, xenobiotics and glucose metabolism. Considered…
248	NR1H3	9606.ENSP00000477707	21	Oxysterols receptor LXR-alpha; Nuclear receptor. Interaction with RXR shifts RXR from its role as a silent DNA-binding partner to an active ligand- binding subunit in mediating retinoid responses through target genes defined by LXRES. LXRES are DR4-type response elements characterized by direct repeats of two similar hexanuclotide half- sites spaced by four nucleotides. Plays an important role in…
249	ADRA2A	9606.ENSP00000280155	18	Alpha-2A adrenergic receptor; Alpha-2 adrenergic receptors mediate the catecholamine- induced inhibition of adenylate cyclase through the action of G proteins. The rank order of potency for agonists of this receptor is oxymetazoline > clonidine > epinephrine > norepinephrine > phenylephrine > dopamine > p-synephrine > p-tyramine > serotonin = p-octopamine. For antagonists, the rank order is yohim…
250	MME	9606.ENSP00000418525	34	Membrane metalloendopeptidase; Neprilysin; Thermolysin-like specificity, but is almost confined on acting on polypeptides of up to 30 amino acids. Biologically important in the destruction of opioid peptides such as Met- and Leu-enkephalins by cleavage of a Gly-Phe bond. Able to cleave angiotensin-1, angiotensin-2 and angiotensin 1-9. Involved in the degradation of atrial natriuretic factor (ANF)…
251	PTK2B	9606.ENSP00000380638	43	Protein-tyrosine kinase 2-beta; Non-receptor protein-tyrosine kinase that regulates reorganization of the actin cytoskeleton, cell polarization, cell migration, adhesion, spreading and bone remodeling. Plays a role in the regulation of the humoral immune response, and is required for normal levels of marginal B-cells in the spleen and normal migration of splenic B-cells. Required for normal macro…
252	LNPEP	9606.ENSP00000231368	8	Leucyl-cystinyl aminopeptidase; Release of an N-terminal amino acid, cleaves before cysteine, leucine as well as other amino acids. Degrades peptide hormones such as oxytocin, vasopressin and angiotensin III, and plays a role in maintaining homeostasis during pregnancy. May be involved in the inactivation of neuronal peptides in the brain. Cleaves Met-enkephalin and dynorphin. Binds angiotensin I…
253	DAO	9606.ENSP00000228476	71	D-amino-acid oxidase; Regulates the level of the neuromodulator D-serine in the brain. Has high activity towards D-DOPA and contributes to dopamine synthesis. Could act as a detoxifying agent which removes D-amino acids accumulated during aging. Acts on a variety of D- amino acids with a preference for those having small hydrophobic side chains followed by those bearing polar, aromatic, and basic…
254	KDR	9606.ENSP00000263923	73	Vascular endothelial growth factor receptor 2; Tyrosine-protein kinase that acts as a cell-surface receptor for VEGFA, VEGFC and VEGFD. Plays an essential role in the regulation of angiogenesis, vascular development, vascular permeability, and embryonic hematopoiesis. Promotes proliferation, survival, migration and differentiation of endothelial cells. Promotes reorganization of the actin cytoske…
255	NMT1	9606.ENSP00000468424	3	Glycylpeptide N-tetradecanoyltransferase 1; Adds a myristoyl group to the N-terminal glycine residue of certain cellular and viral proteins
256	SRD5A1	9606.ENSP00000274192	19	3-oxo-5-alpha-steroid 4-dehydrogenase 1; Converts testosterone into 5-alpha-dihydrotestosterone and progesterone or corticosterone into their corresponding 5- alpha-3-oxosteroids. It plays a central role in sexual differentiation and androgen physiology
257	TPO	9606.ENSP00000318820	8	Thyroid peroxidase; Iodination and coupling of the hormonogenic tyrosines in thyroglobulin to yield the thyroid hormones T(3) and T(4); Belongs to the peroxidase family. XPO subfamily
258	PTAFR	9606.ENSP00000362965	10	Platelet-activating factor receptor; Receptor for platelet activating factor, a chemotactic phospholipid mediator that possesses potent inflammatory, smooth- muscle contractile and hypotensive activity. Seems to mediate its action via a G protein that activates a phosphatidylinositol- calcium second messenger system
259	PLA2G2A	9606.ENSP00000383364	18	Phospholipase A2, membrane associated; Catalyzes the calcium-dependent hydrolysis of the 2-acyl groups in 3-sn-phosphoglycerides. Thought to participate in the regulation of phospholipid metabolism in biomembranes including eicosanoid biosynthesis. Independent of its catalytic activity, acts as a ligand for integrins. Binds to and activates integrins ITGAV:ITGB3, ITGA4:ITGB1 and ITGA5:ITGB1. Bind…
260	HMOX1	9606.ENSP00000216117	61	Heme oxygenase 1; Heme oxygenase cleaves the heme ring at the alpha methene bridge to form biliverdin. Biliverdin is subsequently converted to bilirubin by biliverdin reductase. Under physiological conditions, the activity of heme oxygenase is highest in the spleen, where senescent erythrocytes are sequestrated and destroyed. Exhibits cytoprotective effects since excess of free heme sensitizes ce…
261	TERT	9606.ENSP00000309572	49	Telomerase reverse transcriptase; Telomerase is a ribonucleoprotein enzyme essential for the replication of chromosome termini in most eukaryotes. Active in progenitor and cancer cells. Inactive, or very low activity, in normal somatic cells. Catalytic component of the teleromerase holoenzyme complex whose main activity is the elongation of telomeres by acting as a reverse transcriptase that adds…
262	PIK3CG	9606.ENSP00000352121	39	Phosphatidylinositol 4,5-bisphosphate 3-kinase catalytic subunit gamma isoform; Phosphoinositide-3-kinase (PI3K) that phosphorylates PtdIns(4,5)P2 (Phosphatidylinositol 4,5-bisphosphate) to generate phosphatidylinositol 3,4,5-trisphosphate (PIP3). PIP3 plays a key role by recruiting PH domain-containing proteins to the membrane, including AKT1 and PDPK1, activating signaling cascades involved in …
263	GRK2	9606.ENSP00000312262	46	Beta-adrenergic receptor kinase 1; Specifically phosphorylates the agonist-occupied form of the beta-adrenergic and closely related receptors, probably inducing a desensitization of them. Key regulator of LPAR1 signaling. Competes with RALA for binding to LPAR1 thus affecting the signaling properties of the receptor. Desensitizes LPAR1 and LPAR2 in a phosphorylation-independent manner; Belongs to…
264	BRD2	9606.ENSP00000378704	29	Bromodomain-containing protein 2; May play a role in spermatogenesis or folliculogenesis (By similarity). Binds hyperacetylated chromatin and plays a role in the regulation of transcription, probably by chromatin remodeling. Regulates transcription of the CCND1 gene. Plays a role in nucleosome assembly; Bromodomain containing, BET
265	MCHR1	9606.ENSP00000249016	8	Melanin-concentrating hormone receptor 1; Receptor for melanin-concentrating hormone, coupled to both G proteins that inhibit adenylyl cyclase and G proteins that activate phosphoinositide hydrolysis; Belongs to the G-protein coupled receptor 1 family
266	EP300	9606.ENSP00000263253	32	Histone acetyltransferase p300; Functions as histone acetyltransferase and regulates transcription via chromatin remodeling. Acetylates all four core histones in nucleosomes. Histone acetylation gives an epigenetic tag for transcriptional activation. Mediates cAMP-gene regulation by binding specifically to phosphorylated CREB protein. Mediates acetylation of histone H3 at 'Lys-122' (H3K122ac), a …
267	PTPRF	9606.ENSP00000353030	11	Receptor-type tyrosine-protein phosphatase F; Possible cell adhesion receptor. It possesses an intrinsic protein tyrosine phosphatase activity (PTPase) and dephosphorylates EPHA2 regulating its activity; Fibronectin type III domain containing
268	MMP7	9606.ENSP00000260227	34	Matrix metalloproteinase-7 (matrilysin, uterine); Matrilysin; Degrades casein, gelatins of types I, III, IV, and V, and fibronectin. Activates procollagenase; M10 matrix metallopeptidases
269	OPRM1	9606.ENSP00000394624	36	Mu-type opioid receptor; Receptor for endogenous opioids such as beta-endorphin and endomorphin. Receptor for natural and synthetic opioids including morphine, heroin, DAMGO, fentanyl, etorphine, buprenorphin and methadone. Agonist binding to the receptor induces coupling to an inactive GDP-bound heterotrimeric G-protein complex and subsequent exchange of GDP for GTP in the G-protein alpha subuni…
270	CYP2C19	9606.ENSP00000360372	27	Cytochrome P450 2C19; Responsible for the metabolism of a number of therapeutic agents such as the anticonvulsant drug S-mephenytoin, omeprazole, proguanil, certain barbiturates, diazepam, propranolol, citalopram and imipramine; Belongs to the cytochrome P450 family
271	KDM6B	9606.ENSP00000254846	26	Lysine-specific demethylase 6B; Histone demethylase that specifically demethylates 'Lys- 27' of histone H3, thereby playing a central role in histone code. Demethylates trimethylated and dimethylated H3 'Lys-27'. Plays a central role in regulation of posterior development, by regulating HOX gene expression. Involved in inflammatory response by participating in macrophage differentiation in case o…
272	MAPK11	9606.ENSP00000333685	34	Mitogen-activated protein kinase 11; Serine/threonine kinase which acts as an essential component of the MAP kinase signal transduction pathway. MAPK11 is one of the four p38 MAPKs which play an important role in the cascades of cellular responses evoked by extracellular stimuli such as proinflammatory cytokines or physical stress leading to direct activation of transcription factors. Accordingly…
273	PIK3CD	9606.ENSP00000366563	39	Phosphatidylinositol 4,5-bisphosphate 3-kinase catalytic subunit delta isoform; Phosphoinositide-3-kinase (PI3K) that phosphorylates PftdIns(4,5)P2 (Phosphatidylinositol 4,5-bisphosphate) to generate phosphatidylinositol 3,4,5-trisphosphate (PIP3). PIP3 plays a key role by recruiting PH domain-containing proteins to the membrane, including AKT1 and PDPK1, activating signaling cascades involved in…
274	RASGRP1	9606.ENSP00000310244	13	RAS guanyl-releasing protein 1; Functions as a calcium- and diacylglycerol (DAG)- regulated nucleotide exchange factor specifically activating Ras through the exchange of bound GDP for GTP. Activates the Erk/MAP kinase cascade. Regulates T-cell/B-cell development, homeostasis and differentiation by coupling T-lymphocyte/B- lymphocyte antigen receptors to Ras. Regulates NK cell cytotoxicity and IT…
275	MIF	9606.ENSP00000215754	18	Macrophage migration inhibitory factor; Pro-inflammatory cytokine. Involved in the innate immune response to bacterial pathogens. The expression of MIF at sites of inflammation suggests a role as mediator in regulating the function of macrophages in host defense. Counteracts the anti- inflammatory activity of glucocorticoids. Has phenylpyruvate tautomerase and dopachrome tautomerase activity (in …
276	PLAUR	9606.ENSP00000339328	34	Urokinase plasminogen activator surface receptor; Acts as a receptor for urokinase plasminogen activator. Plays a role in localizing and promoting plasmin formation. Mediates the proteolysis-independent signal transduction activation effects of U-PA. It is subject to negative-feedback regulation by U-PA which cleaves it into an inactive form; CD molecules
277	DHODH	9606.ENSP00000219240	30	Dihydroorotate dehydrogenase (quinone), mitochondrial; Catalyzes the conversion of dihydroorotate to orotate with quinone as electron acceptor
278	TACR1	9606.ENSP00000303522	13	Tachykinin receptor 1; Substance-P receptor; This is a receptor for the tachykinin neuropeptide substance P. It is probably associated with G proteins that activate a phosphatidylinositol-calcium second messenger system. The rank order of affinity of this receptor to tachykinins is: substance P > substance K > neuromedin-K
279	MAP2K1	9606.ENSP00000302486	70	Dual specificity mitogen-activated protein kinase kinase 1; Dual specificity protein kinase which acts as an essential component of the MAP kinase signal transduction pathway. Binding of extracellular ligands such as growth factors, cytokines and hormones to their cell-surface receptors activates RAS and this initiates RAF1 activation. RAF1 then further activates the dual-specificity protein kina…
280	HSD17B2	9606.ENSP00000199936	18	Estradiol 17-beta-dehydrogenase 2; Capable of catalyzing the interconversion of testosterone and androstenedione, as well as estradiol and estrone. Also has 20-alpha-HSD activity. Uses NADH while EDH17B3 uses NADPH; Short chain dehydrogenase/reductase superfamily
281	ERBB2	9606.ENSP00000269571	13	Receptor tyrosine-protein kinase erbB-2; Protein tyrosine kinase that is part of several cell surface receptor complexes, but that apparently needs a coreceptor for ligand binding. Essential component of a neuregulin-receptor complex, although neuregulins do not interact with it alone. GP30 is a potential ligand for this receptor. Regulates outgrowth and stabilization of peripheral microtubules (…
282	KDM4A	9606.ENSP00000361473	16	Lysine-specific demethylase 4A; Histone demethylase that specifically demethylates 'Lys- 9' and 'Lys-36' residues of histone H3, thereby playing a central role in histone code. Does not demethylate histone H3 'Lys-4', H3 'Lys-27' nor H4 'Lys-20'. Demethylates trimethylated H3 'Lys-9' and H3 'Lys-36' residue, while it has no activity on mono- and dimethylated residues. Demethylation of Lys residue…
283	SLC7A5	9606.ENSP00000261622	7	Large neutral amino acids transporter small subunit 1; Sodium-independent, high-affinity transport of large neutral amino acids such as phenylalanine, tyrosine, leucine, arginine and tryptophan, when associated with SLC3A2/4F2hc. Involved in cellular amino acid uptake. Acts as an amino acid exchanger. Involved in the transport of L-DOPA across the blood- brain barrier, and that of thyroid hormone…
284	ADH1B	9606.ENSP00000306606	22	Alcohol dehydrogenase 1b (class i), beta polypeptide; Alcohol dehydrogenase 1B, beta polypeptide; Belongs to the zinc-containing alcohol dehydrogenase family
285	GLI2	9606.ENSP00000390436	19	Zinc finger protein GLI2; Functions as transcription regulator in the hedgehog (Hh) pathway. Functions as transcriptional activator. May also function as transcriptional repressor (By similarity). Requires STK36 for full transcriptional activator activity. Required for normal embryonic development; Zinc fingers C2H2-type
286	GRM5	9606.ENSP00000306138	62	Metabotropic glutamate receptor 5; G-protein coupled receptor for glutamate. Ligand binding causes a conformation change that triggers signaling via guanine nucleotide-binding proteins (G proteins) and modulates the activity of down-stream effectors. Signaling activates a phosphatidylinositol-calcium second messenger system and generates a calcium-activated chloride current. Plays an important ro…
287	EIF4A1	9606.ENSP00000293831	10	Eukaryotic initiation factor 4A-I; ATP-dependent RNA helicase which is a subunit of the eIF4F complex involved in cap recognition and is required for mRNA binding to ribosome. In the current model of translation initiation, eIF4A unwinds RNA secondary structures in the 5'-UTR of mRNAs which is necessary to allow efficient binding of the small ribosomal subunit, and subsequent scanning for the ini…
288	ABL1	9606.ENSP00000361423	61	Tyrosine-protein kinase ABL1; Non-receptor tyrosine-protein kinase that plays a role in many key processes linked to cell growth and survival such as cytoskeleton remodeling in response to extracellular stimuli, cell motility and adhesion, receptor endocytosis, autophagy, DNA damage response and apoptosis. Coordinates actin remodeling through tyrosine phosphorylation of proteins controlling cytos…
289	F2	9606.ENSP00000308541	28	Prothrombin; Thrombin, which cleaves bonds after Arg and Lys, converts fibrinogen to fibrin and activates factors V, VII, VIII, XIII, and, in complex with thrombomodulin, protein C. Functions in blood homeostasis, inflammation and wound healing; Belongs to the peptidase S1 family
290	FOLH1	9606.ENSP00000256999	29	Glutamate carboxypeptidase ii (folate hydrolase 1); Glutamate carboxypeptidase 2; Has both folate hydrolase and N-acetylated-alpha-linked- acidic dipeptidase (NAALADase) activity. Has a preference for tri- alpha-glutamate peptides. In the intestine, required for the uptake of folate. In the brain, modulates excitatory neurotransmission through the hydrolysis of the neuropeptide, N- aceylaspartylg…
291	CAPN1	9606.ENSP00000431984	18	Calpain-1 catalytic subunit; Calcium-regulated non-lysosomal thiol-protease which catalyzes limited proteolysis of substrates involved in cytoskeletal remodeling and signal transduction; Belongs to the peptidase C2 family
292	SCN9A	9606.ENSP00000386306	20	Sodium channel protein type 9 subunit alpha; Mediates the voltage-dependent sodium ion permeability of excitable membranes. Assuming opened or closed conformations in response to the voltage difference across the membrane, the protein forms a sodium-selective channel through which Na(+) ions may pass in accordance with their electrochemical gradient. It is a tetrodotoxin-sensitive Na(+) channel i…
293	PDE3B	9606.ENSP00000282096	11	cGMP-inhibited 3',5'-cyclic phosphodiesterase B; Cyclic nucleotide phosphodiesterase with a dual- specificity for the second messengers cAMP and cGMP, which are key regulators of many important physiological processes. May play a role in fat metabolism. Regulates cAMP binding of RAPGEF3. Through simultaneous binding to RAPGEF3 and PIK3R6 assembles a signaling complex in which the PI3K gamma compl…
294	MAOA	9606.ENSP00000340684	45	Amine oxidase [flavin-containing] A; Catalyzes the oxidative deamination of biogenic and xenobiotic amines and has important functions in the metabolism of neuroactive and vasoactive amines in the central nervous system and peripheral tissues. MAOA preferentially oxidizes biogenic amines such as 5-hydroxytryptamine (5-HT), norepinephrine and epinephrine; Belongs to the flavin monoamine oxidase fa…
295	GAPDH	9606.ENSP00000229239	0	Glyceraldehyde-3-phosphate dehydrogenase; Has both glyceraldehyde-3-phosphate dehydrogenase and nitrosylase activities, thereby playing a role in glycolysis and nuclear functions, respectively. Participates in nuclear events including transcription, RNA transport, DNA replication and apoptosis. Nuclear functions are probably due to the nitrosylase activity that mediates cysteine S-nitrosylation o…
296	CASP3	9606.ENSP00000311032	46	Caspase-3; Involved in the activation cascade of caspases responsible for apoptosis execution. At the onset of apoptosis it proteolytically cleaves poly(ADP-ribose) polymerase (PARP) at a '216-Asp-|-Gly-217' bond. Cleaves and activates sterol regulatory element binding proteins (SREBPs) between the basic helix-loop- helix leucine zipper domain and the membrane attachment domain. Cleaves and activ…
297	KMO	9606.ENSP00000355517	10	Kynurenine 3-monooxygenase; Catalyzes the hydroxylation of L-kynurenine (L-Kyn) to form 3-hydroxy-L-kynurenine (L-3OHKyn). Required for synthesis of quinolinic acid, a neurotoxic NMDA receptor antagonist and potential endogenous inhibitor of NMDA receptor signaling in axonal targeting, synaptogenesis and apoptosis during brain development. Quinolinic acid may also affect NMDA receptor signaling i…
298	GRIA2	9606.ENSP00000296526	45	Glutamate ionotropic receptor ampa type subunit 2; Glutamate receptor 2; Receptor for glutamate that functions as ligand-gated ion channel in the central nervous system and plays an important role in excitatory synaptic transmission. L-glutamate acts as an excitatory neurotransmitter at many synapses in the central nervous system. Binding of the excitatory neurotransmitter L- glutamate induces a …
299	NAMPT	9606.ENSP00000222553	22	Nicotinamide phosphoribosyltransferase; Catalyzes the condensation of nicotinamide with 5- phosphoribosyl-1-pyrophosphate to yield nicotinamide mononucleotide, an intermediate in the biosynthesis of NAD. It is the rate limiting component in the mammalian NAD biosynthesis pathway. The secreted form behaves both as a cytokine with immunomodulating properties and an adipokine with anti-diabetic prop…
300	SLC6A3	9606.ENSP00000270349	54	Solute carrier family 6 (neurotransmitter transporter, dopamine) member 3; Sodium-dependent dopamine transporter; Amine transporter. Terminates the action of dopamine by its high affinity sodium-dependent reuptake into presynaptic terminals; Solute carriers
301	HTR1D	9606.ENSP00000363748	12	5-hydroxytryptamine receptor 1D; G-protein coupled receptor for 5-hydroxytryptamine (serotonin). Also functions as a receptor for ergot alkaloid derivatives, various anxiolytic and antidepressant drugs and other psychoactive substances. Ligand binding causes a conformation change that triggers signaling via guanine nucleotide-binding proteins (G proteins) and modulates the activity of down-stream…
302	TTR	9606.ENSP00000237014	26	Transthyretin; Thyroid hormone-binding protein. Probably transports thyroxine from the bloodstream to the brain; Gla domain containing
303	GABBR1	9606.ENSP00000366233	30	Gamma-aminobutyric acid type B receptor subunit 1; Component of a heterodimeric G-protein coupled receptor for GABA, formed by GABBR1 and GABBR2. Within the heterodimeric GABA receptor, only GABBR1 seems to bind agonists, while GABBR2 mediates coupling to G proteins. Ligand binding causes a conformation change that triggers signaling via guanine nucleotide-binding proteins (G proteins) and modula…
304	HTR2A	9606.ENSP00000437737	39	5-hydroxytryptamine receptor 2A; G-protein coupled receptor for 5-hydroxytryptamine (serotonin). Also functions as a receptor for various drugs and psychoactive substances, including mescaline, psilocybin, 1-(2,5-dimethoxy-4- iodophenyl)-2-aminopropane (DOI) and lysergic acid diethylamide (LSD). Ligand binding causes a conformation change that triggers signaling via guanine nucleotide-binding pro…
305	NR1D1	9606.ENSP00000246672	9	Nuclear receptor subfamily 1 group D member 1; Transcriptional repressor which coordinates circadian rhythm and metabolic pathways in a heme-dependent manner. Integral component of the complex transcription machinery that governs circadian rhythmicity and forms a critical negative limb of the circadian clock by directly repressing the expression of core clock components ARTNL/BMAL1, CLOCK and CRY…
306	JAK1	9606.ENSP00000343204	58	Tyrosine-protein kinase JAK1; Tyrosine kinase of the non-receptor type, involved in the IFN-alpha/beta/gamma signal pathway. Kinase partner for the interleukin (IL)-2 receptor; FERM domain containing
307	PRKDC	9606.ENSP00000313420	36	DNA-dependent protein kinase catalytic subunit; Serine/threonine-protein kinase that acts as a molecular sensor for DNA damage. Involved in DNA non-homologous end joining (NHEJ) required for double-strand break (DSB) repair and V(D)J recombination. Must be bound to DNA to express its catalytic properties. Promotes processing of hairpin DNA structures in V(D)J recombination by activation of the ha…
308	LIMK1	9606.ENSP00000336740	7	LIM domain kinase 1; Serine/threonine-protein kinase that plays an essential role in the regulation of actin filament dynamics. Acts downstream of several Rho family GTPase signal transduction pathways. Activated by upstream kinases including ROCK1, PAK1 and PAK4, which phosphorylate LIMK1 on a threonine residue located in its activation loop. LIMK1 subsequently phosphorylates and inactivates the…
309	FCGR1A	9606.ENSP00000358165	10	High affinity immunoglobulin gamma Fc receptor I; High affinity receptor for the Fc region of immunoglobulins gamma. Functions in both innate and adaptive immune responses; Belongs to the immunoglobulin superfamily. FCGR1 family
310	GLRA1	9606.ENSP00000411593	8	Glycine receptor subunit alpha-1; Glycine receptors are ligand-gated chloride channels. Channel opening is triggered by extracellular glycine. Channel opening is also triggered by taurine and beta-alanine. Channel characteristics depend on the subunit composition; heteropentameric channels are activated by lower glycine levels and display faster desensitization. Plays an important role in the dow…
311	TRPA1	9606.ENSP00000262209	31	Transient receptor potential cation channel subfamily A member 1; Receptor-activated non-selective cation channel involved in detection of pain and possibly also in cold perception and inner ear function. Has a central role in the pain response to endogenous inflammatory mediators and to a diverse array of volatile irritants, such as mustard oil, cinnamaldehyde, garlic and acrolein, an irritant f…
312	DNM1	9606.ENSP00000362014	3	Dynamin-1; Microtubule-associated force-producing protein involved in producing microtubule bundles and able to bind and hydrolyze GTP. Most probably involved in vesicular trafficking processes. Involved in receptor-mediated endocytosis; Pleckstrin homology domain containing
313	CXCR3	9606.ENSP00000362795	101	C-X-C chemokine receptor type 3; Isoform 1: Receptor for the C-X-C chemokine CXCL9, CXCL10 and CXCL11 and mediates the proliferation, survival and angiogenic activity of human mesangial cells (HMC) through a heterotrimeric G-protein signaling pathway. Binds to CCL21. Probably promotes cell chemotaxis response
314	GABRA4	9606.ENSP00000264318	11	Gamma-aminobutyric acid receptor subunit alpha-4; GABA, the major inhibitory neurotransmitter in the vertebrate brain, mediates neuronal inhibition by binding to the GABA/benzodiazepine receptor and opening an integral chloride channel; Belongs to the ligand-gated ion channel (TC 1.A.9) family. Gamma-aminobutyric acid receptor (TC 1.A.9.5) subfamily. GABRA4 sub-subfamily
315	DHCR7	9606.ENSP00000347717	15	7-dehydrocholesterol reductase; Production of cholesterol by reduction of C7-C8 double bond of 7-dehydrocholesterol (7-DHC); Belongs to the ERG4/ERG24 family
316	PPARD	9606.ENSP00000310928	20	Peroxisome proliferator-activated receptor delta; Ligand-activated transcription factor. Receptor that binds peroxisome proliferators such as hypolipidemic drugs and fatty acids. Has a preference for poly-unsaturated fatty acids, such as gamma-linoleic acid and eicosapentanoic acid. Once activated by a ligand, the receptor binds to promoter elements of target genes. Regulates the peroxisomal beta…
317	OPRK1	9606.ENSP00000265572	10	Kappa-type opioid receptor; G-protein coupled opioid receptor that functions as receptor for endogenous alpha-neoendorphins and dynorphins, but has low affinity for beta-endorphins. Also functions as receptor for various synthetic opioids and for the psychoactive diterpene salvinorin A. Ligand binding causes a conformation change that triggers signaling via guanine nucleotide-binding proteins (G …
318	SREBF2	9606.ENSP00000354476	27	Sterol regulatory element-binding protein 2; Transcriptional activator required for lipid homeostasis. Regulates transcription of the LDL receptor gene as well as the cholesterol and to a lesser degree the fatty acid synthesis pathway (By similarity). Binds the sterol regulatory element 1 (SRE-1) (5'-ATCACCCCAC-3') found in the flanking region of the LDRL and HMG-CoA synthase genes; Basic helix-l…
319	APP	9606.ENSP00000284981	28	Amyloid-beta A4 protein; N-APP binds TNFRSF21 triggering caspase activation and degeneration of both neuronal cell bodies (via caspase-3) and axons (via caspase-6); Endogenous ligands
320	PTPN2	9606.ENSP00000311857	19	Tyrosine-protein phosphatase non-receptor type 2; Non-receptor type tyrosine-specific phosphatase that dephosphorylates receptor protein tyrosine kinases including INSR, EGFR, CSF1R, PDGFR. Also dephosphorylates non-receptor protein tyrosine kinases like JAK1, JAK2, JAK3, Src family kinases, STAT1, STAT3 and STAT6 either in the nucleus or the cytoplasm. Negatively regulates numerous signaling pat…
321	CTSL	9606.ENSP00000345344	7	Cathepsin L1; Important for the overall degradation of proteins in lysosomes; Cathepsins
322	GLUL	9606.ENSP00000307900	9	Glutamate-ammonia ligase; Glutamine synthetase; This enzyme has 2 functions: it catalyzes the production of glutamine and 4-aminobutanoate (gamma-aminobutyric acid, GABA), the latter in a pyridoxal phosphate-independent manner (By similarity). Essential for proliferation of fetal skin fibroblasts; Belongs to the glutamine synthetase family
323	RAPGEF4	9606.ENSP00000380271	23	Rap guanine nucleotide exchange factor 4; Guanine nucleotide exchange factor (GEF) for RAP1A, RAP1B and RAP2A small GTPases that is activated by binding cAMP. Seems not to activate RAB3A. Involved in cAMP-dependent, PKA- independent exocytosis through interaction with RIMS2 (By similarity)
324	CTSF	9606.ENSP00000310832	40	Cathepsin F; Thiol protease which is believed to participate in intracellular degradation and turnover of proteins. Has also been implicated in tumor invasion and metastasis; Cathepsins
325	CSNK1E	9606.ENSP00000380044	26	Casein kinase I isoform epsilon; Casein kinases are operationally defined by their preferential utilization of acidic proteins such as caseins as substrates. Can phosphorylate a large number of proteins. Participates in Wnt signaling. Phosphorylates DVL1 and DVL2. Central component of the circadian clock. In balance with PP1, determines the circadian period length, through the regulation of the s…
326	CYP2D6	9606.ENSP00000353820	40	Cytochrome P450 2D6; Responsible for the metabolism of many drugs and environmental chemicals that it oxidizes. It is involved in the metabolism of drugs such as antiarrhythmics, adrenoceptor antagonists, and tricyclic antidepressants; Cytochrome P450 family 2
327	RPS6KA1	9606.ENSP00000435412	21	Ribosomal protein S6 kinase alpha-1; Serine/threonine-protein kinase that acts downstream of ERK (MAPK1/ERK2 and MAPK3/ERK1) signaling and mediates mitogenic and stress-induced activation of the transcription factors CREB1, ETV1/ER81 and NR4A1/NUR77, regulates translation through RPS6 and EIF4B phosphorylation, and mediates cellular proliferation, survival, and differentiation by modulating mTOR …
328	CSNK1D	9606.ENSP00000324464	38	Casein kinase I isoform delta; Essential serine/threonine-protein kinase that regulates diverse cellular growth and survival processes including Wnt signaling, DNA repair and circadian rhythms. It can phosphorylate a large number of proteins. Casein kinases are operationally defined by their preferential utilization of acidic proteins such as caseins as substrates. Phosphorylates connexin-43/GJA1…
329	HCRTR1	9606.ENSP00000384387	8	Orexin receptor type 1; Moderately selective excitatory receptor for orexin-A and, with a lower affinity, for orexin-B neuropeptide. Triggers an increase in cytoplasmic Ca(2+) levels in response to orexin-A binding; Belongs to the G-protein coupled receptor 1 family
330	APEX1	9606.ENSP00000216714	22	DNA-(apurinic or apyrimidinic site) lyase; Multifunctional protein that plays a central role in the cellular response to oxidative stress. The two major activities of APEX1 in DNA repair and redox regulation of transcriptional factors. Functions as a apurinic/apyrimidinic (AP) endodeoxyribonuclease in the DNA base excision repair (BER) pathway of DNA lesions induced by oxidative and alkylating ag…
331	PTPN22	9606.ENSP00000352833	15	Tyrosine-protein phosphatase non-receptor type 22; Acts as negative regulator of T-cell receptor (TCR) signaling by direct dephosphorylation of the Src family kinases LCK and FYN, ITAMs of the TCRz/CD3 complex, as well as ZAP70, VAV, VCP and other key signaling molecules. Associates with and probably dephosphorylates CBL. Dephosphorylates LCK at its activating 'Tyr-394' residue. Dephosphorylates …
332	CHRM1	9606.ENSP00000306490	44	Muscarinic acetylcholine receptor M1; The muscarinic acetylcholine receptor mediates various cellular responses, including inhibition of adenylate cyclase, breakdown of phosphoinositides and modulation of potassium channels through the action of G proteins. Primary transducing effect is Pi turnover; Belongs to the G-protein coupled receptor 1 family. Muscarinic acetylcholine receptor subfamily. C…
333	HTR6	9606.ENSP00000289753	7	5-hydroxytryptamine receptor 6; This is one of the several different receptors for 5- hydroxytryptamine (serotonin), a biogenic hormone that functions as a neurotransmitter, a hormone, and a mitogen. The activity of this receptor is mediated by G proteins that stimulate adenylate cyclase. It has a high affinity for tricyclic psychotropic drugs (By similarity). Controls pyramidal neurons migration…
334	MMP8	9606.ENSP00000236826	24	Matrix metalloproteinase-8 (neutrophil collagenase); Neutrophil collagenase; Can degrade fibrillar type I, II, and III collagens; Belongs to the peptidase M10A family
335	PDGFRB	9606.ENSP00000261799	50	Platelet-derived growth factor receptor beta; Tyrosine-protein kinase that acts as cell-surface receptor for homodimeric PDGFB and PDGFD and for heterodimers formed by PDGFA and PDGFB, and plays an essential role in the regulation of embryonic development, cell proliferation, survival, differentiation, chemotaxis and migration. Plays an essential role in blood vessel development by promoting prol…
336	ALDH2	9606.ENSP00000261733	30	Aldehyde dehydrogenase, mitochondrial; Aldehyde dehydrogenase 2 family member; Belongs to the aldehyde dehydrogenase family
337	HTR2C	9606.ENSP00000276198	30	5-hydroxytryptamine receptor 2C; G-protein coupled receptor for 5-hydroxytryptamine (serotonin). Also functions as a receptor for various drugs and psychoactive substances, including ergot alkaloid derivatives, 1- 2,5,-dimethoxy-4-iodophenyl-2-aminopropane (DOI) and lysergic acid diethylamide (LSD). Ligand binding causes a conformation change that triggers signaling via guanine nucleotide-binding…
338	LDHA	9606.ENSP00000445175	31	L-lactate dehydrogenase a chain; Lactate dehydrogenase A; Belongs to the LDH/MDH superfamily. LDH family
339	FAAH	9606.ENSP00000243167	29	Fatty-acid amide hydrolase 1; Degrades bioactive fatty acid amides like oleamide, the endogenous cannabinoid, anandamide and myristic amide to their corresponding acids, thereby serving to terminate the signaling functions of these molecules. Hydrolyzes polyunsaturated substrate anandamide preferentially as compared to monounsaturated substrates
340	CHRM2	9606.ENSP00000399745	32	Muscarinic acetylcholine receptor M2; The muscarinic acetylcholine receptor mediates various cellular responses, including inhibition of adenylate cyclase, breakdown of phosphoinositides and modulation of potassium channels through the action of G proteins. Primary transducing effect is adenylate cyclase inhibition. Signaling promotes phospholipase C activity, leading to the release of inositol t…
341	ITGAL	9606.ENSP00000349252	21	Integrin subunit alpha l; Integrin alpha-L; Integrin alpha-L/beta-2 is a receptor for ICAM1, ICAM2, ICAM3 and ICAM4. Integrin alpha-L/beta-2 is also a receptor for F11R. Involved in a variety of immune phenomena including leukocyte-endothelial cell interaction, cytotoxic T-cell mediated killing, and antibody dependent killing by granulocytes and monocytes. Contributes to natural killer cell cytot…
342	GALR3	9606.ENSP00000249041	19	Galanin receptor type 3; Receptor for the hormone galanin. Receptor for the hormone spexin-1
343	PDE4A	9606.ENSP00000370078	22	cAMP-specific 3',5'-cyclic phosphodiesterase 4A; Hydrolyzes the second messenger cAMP, which is a key regulator of many important physiological processes; Belongs to the cyclic nucleotide phosphodiesterase family. PDE4 subfamily
344	KAT2B	9606.ENSP00000263754	43	Histone acetyltransferase KAT2B; Functions as a histone acetyltransferase (HAT) to promote transcriptional activation. Has significant histone acetyltransferase activity with core histones (H3 and H4), and also with nucleosome core particles. Also acetylates non-histone proteins, such as ACLY. Inhibits cell-cycle progression and counteracts the mitogenic activity of the adenoviral oncoprotein E1A…
345	MDM2	9606.ENSP00000258149	88	E3 ubiquitin-protein ligase Mdm2; E3 ubiquitin-protein ligase that mediates ubiquitination of p53/TP53, leading to its degradation by the proteasome. Inhibits p53/TP53- and p73/TP73-mediated cell cycle arrest and apoptosis by binding its transcriptional activation domain. Also acts as a ubiquitin ligase E3 toward itself and ARRB1. Permits the nuclear export of p53/TP53. Promotes proteasome-depend…
346	MMP3	9606.ENSP00000299855	41	Matrix metalloproteinase-3 (stromelysin 1, progelatinase); Stromelysin-1; Can degrade fibronectin, laminin, gelatins of type I, III, IV, and V; collagens III, IV, X, and IX, and cartilage proteoglycans. Activates procollagenase; Belongs to the peptidase M10A family
347	RAF1	9606.ENSP00000251849	53	RAF proto-oncogene serine/threonine-protein kinase; Serine/threonine-protein kinase that acts as a regulatory link between the membrane-associated Ras GTPases and the MAPK/ERK cascade, and this critical regulatory link functions as a switch determining cell fate decisions including proliferation, differentiation, apoptosis, survival and oncogenic transformation. RAF1 activation initiates a mitoge…
348	SLC6A2	9606.ENSP00000219833	40	Sodium-dependent noradrenaline transporter; Amine transporter. Terminates the action of noradrenaline by its high affinity sodium-dependent reuptake into presynaptic terminals; Belongs to the sodium:neurotransmitter symporter (SNF) (TC 2.A.22) family. SLC6A2 subfamily
349	C5AR1	9606.ENSP00000347197	8	C5a anaphylatoxin chemotactic receptor 1; Receptor for the chemotactic and inflammatory peptide anaphylatoxin C5a. The ligand interacts with at least two sites on the receptor: a high-affinity site on the extracellular N-terminus, and a second site in the transmembrane region which activates downstream signaling events. Receptor activation stimulates chemotaxis, granule enzyme release, intracellu…
350	ABCC1	9606.ENSP00000382342	20	Multidrug resistance-associated protein 1; Mediates export of organic anions and drugs from the cytoplasm. Mediates ATP-dependent transport of glutathione and glutathione conjugates, leukotriene C4, estradiol-17-beta-o- glucuronide, methotrexate, antiviral drugs and other xenobiotics. Confers resistance to anticancer drugs. Hydrolyzes ATP with low efficiency; Belongs to the ABC transporter superf…
351	CYP17A1	9606.ENSP00000358903	19	Steroid 17-alpha-hydroxylase/17,20 lyase; Conversion of pregnenolone and progesterone to their 17- alpha-hydroxylated products and subsequently to dehydroepiandrosterone (DHEA) and androstenedione. Catalyzes both the 17-alpha-hydroxylation and the 17,20-lyase reaction. Involved in sexual development during fetal life and at puberty; Belongs to the cytochrome P450 family
352	IDE	9606.ENSP00000265986	26	Insulin-degrading enzyme; Plays a role in the cellular breakdown of insulin, IAPP, glucagon, bradykinin, kallidin and other peptides, and thereby plays a role in intercellular peptide signaling. Degrades amyloid formed by APP and IAPP. May play a role in the degradation and clearance of naturally secreted amyloid beta-protein by neurons and microglia; M16 metallopeptidases
353	HDAC8	9606.ENSP00000362674	17	Histone deacetylase 8; Responsible for the deacetylation of lysine residues on the N-terminal part of the core histones (H2A, H2B, H3 and H4). Histone deacetylation gives a tag for epigenetic repression and plays an important role in transcriptional regulation, cell cycle progression and developmental events. Histone deacetylases act via the formation of large multiprotein complexes. Also involve…
354	PPARA	9606.ENSP00000385523	83	Peroxisome proliferator-activated receptor alpha; Ligand-activated transcription factor. Key regulator of lipid metabolism. Activated by the endogenous ligand 1-palmitoyl- 2-oleoyl-sn-glycerol-3-phosphocholine (16:0/18:1-GPC). Activated by oleylethanolamide, a naturally occurring lipid that regulates satiety. Receptor for peroxisome proliferators such as hypolipidemic drugs and fatty acids. Regul…
355	PDE8B	9606.ENSP00000264917	7	High affinity cAMP-specific and IBMX-insensitive 3',5'-cyclic phosphodiesterase 8B; Hydrolyzes the second messenger cAMP, which is a key regulator of many important physiological processes. May be involved in specific signaling in the thyroid gland; Belongs to the cyclic nucleotide phosphodiesterase family. PDE8 subfamily
356	HTR2B	9606.ENSP00000258400	13	5-hydroxytryptamine receptor 2B; G-protein coupled receptor for 5-hydroxytryptamine (serotonin). Also functions as a receptor for various ergot alkaloid derivatives and psychoactive substances. Ligand binding causes a conformation change that triggers signaling via guanine nucleotide-binding proteins (G proteins) and modulates the activity of down-stream effectors. Beta-arrestin family members in…
357	CYP27A1	9606.ENSP00000258415	17	Sterol 26-hydroxylase, mitochondrial; Catalyzes the first step in the oxidation of the side chain of sterol intermediates; the 27-hydroxylation of 5-beta- cholestane-3-alpha,7-alpha,12-alpha-triol. Has also a vitamin D3- 25-hydroxylase activity; Belongs to the cytochrome P450 family
358	SLC5A7	9606.ENSP00000264047	5	High affinity choline transporter 1; Transmembrane transporter that imports choline from the extracellular space into the neuron with high affinity. Choline uptake is the rate-limiting step in acetylcholine synthesis. Sodium ion- and chloride ion-dependent; Belongs to the sodium:solute symporter (SSF) (TC 2.A.21) family
359	SLC13A5	9606.ENSP00000406220	1	Solute carrier family 13 member 5; High-affinity sodium/citrate cotransporter that mediates citrate entry into cells. The transport process is electrogenic; it is the trivalent form of citrate rather than the divalent form that is recognized as a substrate. May facilitate the utilization of circulating citrate for the generation of metabolic energy and for the synthesis of fatty acids and cholest…
360	HTR1B	9606.ENSP00000358963	16	5-hydroxytryptamine receptor 1B; G-protein coupled receptor for 5-hydroxytryptamine (serotonin). Also functions as a receptor for ergot alkaloid derivatives, various anxiolytic and antidepressant drugs and other psychoactive substances, such as lysergic acid diethylamide (LSD). Ligand binding causes a conformation change that triggers signaling via guanine nucleotide-binding proteins (G proteins)…
361	TRPV1	9606.ENSP00000459962	51	Transient receptor potential cation channel, subfamily V, member 1; Ligand-activated non-selective calcium permeant cation channel involved in detection of noxious chemical and thermal stimuli. Seems to mediate proton influx and may be involved in intracellular acidosis in nociceptive neurons. Involved in mediation of inflammatory pain and hyperalgesia. Sensitized by a phosphatidylinositol second…
362	CD38	9606.ENSP00000226279	43	ADP-ribosyl cyclase/cyclic ADP-ribose hydrolase 1; Synthesizes the second messagers cyclic ADP-ribose and nicotinate-adenine dinucleotide phosphate, the former a second messenger for glucose-induced insulin secretion. Also has cADPr hydrolase activity. Also moonlights as a receptor in cells of the immune system; Belongs to the ADP-ribosyl cyclase family
363	SCN4A	9606.ENSP00000396320	11	Sodium channel protein type 4 subunit alpha; This protein mediates the voltage-dependent sodium ion permeability of excitable membranes. Assuming opened or closed conformations in response to the voltage difference across the membrane, the protein forms a sodium-selective channel through which Na(+) ions may pass in accordance with their electrochemical gradient. This sodium channel may be presen…
364	NOS2	9606.ENSP00000327251	43	Nitric-oxide synthase, inducible; Nitric oxide synthase, inducible; Produces nitric oxide (NO) which is a messenger molecule with diverse functions throughout the body. In macrophages, NO mediates tumoricidal and bactericidal actions. Also has nitrosylase activity and mediates cysteine S-nitrosylation of cytoplasmic target proteins such PTGS2/COX2 (By similarity). As component of the iNOS-S100A8/…
365	GBA	9606.ENSP00000314508	193	Glucosylceramidase that catalyzes, within the lysosomal compartment, the hydrolysis of glucosylceramide/GlcCer into free ceramide and glucose . Thereby, plays a central role in the degradation of complex lipids and the turnover of cellular membranes . Through the production of ceramides, participates to the PKC-activated salvage pathway of ceramide formation . Also plays a role in cholesterol met…
366	CCR1	9606.ENSP00000296140	6	C-C chemokine receptor type 1; Receptor for a C-C type chemokine. Binds to MIP-1-alpha, MIP-1-delta, RANTES, and MCP-3 and, less efficiently, to MIP-1- beta or MCP-1 and subsequently transduces a signal by increasing the intracellular calcium ions level. Responsible for affecting stem cell proliferation
367	CASR	9606.ENSP00000420194	143	Extracellular calcium-sensing receptor; G-protein-coupled receptor that senses changes in the extracellular concentration of calcium ions and plays a key role in maintaining calcium homeostasis. Senses fluctuations in the circulating calcium concentration and modulates the production of parathyroid hormone (PTH) in parathyroid glands (By similarity). The activity of this receptor is mediated by a…
368	IL1B	9606.ENSP00000263341	137	Interleukin-1 beta; Potent proinflammatory cytokine. Initially discovered as the major endogenous pyrogen, induces prostaglandin synthesis, neutrophil influx and activation, T-cell activation and cytokine production, B-cell activation and antibody production, and fibroblast proliferation and collagen production. Promotes Th17 differentiation of T-cells
369	SSTR2	9606.ENSP00000350198	8	Somatostatin receptor type 2; Receptor for somatostatin-14 and -28. This receptor is coupled via pertussis toxin sensitive G proteins to inhibition of adenylyl cyclase. In addition it stimulates phosphotyrosine phosphatase and PLC via pertussis toxin insensitive as well as sensitive G proteins. Inhibits calcium entry by suppressing voltage-dependent calcium channels. Acts as the functionally domi…
370	HCRTR2	9606.ENSP00000477548	2	Orexin receptor type 2; Nonselective, high-affinity receptor for both orexin-A and orexin-B neuropeptides. Triggers an increase in cytoplasmic Ca(2+) levels in response to orexin-A binding; Hypocretin receptors
371	RPS6KA3	9606.ENSP00000368884	18	Ribosomal protein S6 kinase alpha-3; Serine/threonine-protein kinase that acts downstream of ERK (MAPK1/ERK2 and MAPK3/ERK1) signaling and mediates mitogenic and stress-induced activation of the transcription factors CREB1, ETV1/ER81 and NR4A1/NUR77, regulates translation through RPS6 and EIF4B phosphorylation, and mediates cellular proliferation, survival, and differentiation by modulating mTOR …
372	HTR4	9606.ENSP00000353915	5	5-hydroxytryptamine receptor 4; This is one of the several different receptors for 5- hydroxytryptamine (serotonin), a biogenic hormone that functions as a neurotransmitter, a hormone, and a mitogen. The activity of this receptor is mediated by G proteins that stimulate adenylate cyclase; 5-hydroxytryptamine receptors, G protein-coupled
373	BRPF1	9606.ENSP00000373340	34	Peregrin; Component of the MOZ/MORF complex which has a histone H3 acetyltransferase activity. Preferentially mediates histone H3-K23 acetylation. Positively regulates the transcription of RUNX1 and RUNX2; Bromodomain containing
374	MKNK1	9606.ENSP00000361014	9	MAP kinase-interacting serine/threonine-protein kinase 1; May play a role in the response to environmental stress and cytokines. Appears to regulate translation by phosphorylating EIF4E, thus increasing the affinity of this protein for the 7- methylguanosine-containing mRNA cap; Mitogen-activated protein kinase-activated protein kinases
375	FGFR2	9606.ENSP00000410294	54	Fibroblast growth factor receptor 2; Tyrosine-protein kinase that acts as cell-surface receptor for fibroblast growth factors and plays an essential role in the regulation of cell proliferation, differentiation, migration and apoptosis, and in the regulation of embryonic development. Required for normal embryonic patterning, trophoblast function, limb bud development, lung morphogenesis, osteogen…
376	SLC1A3	9606.ENSP00000265113	19	Excitatory amino acid transporter 1; Sodium-dependent, high-affinity amino acid transporter that mediates the uptake of L-glutamate and also L-aspartate and D-aspartate. Functions as a symporter that transports one amino acid molecule together with two or three Na(+) ions and one proton, in parallel with the counter-transport of one K(+) ion. Mediates Cl(-) flux that is not coupled to amino acid …
377	EDNRA	9606.ENSP00000315011	6	Endothelin receptor type a; Endothelin-1 receptor; Receptor for endothelin-1. Mediates its action by association with G proteins that activate a phosphatidylinositol- calcium second messenger system. The rank order of binding affinities for ET-A is: ET1 > ET2 >> ET3
378	MTNR1B	9606.ENSP00000257068	7	Melatonin receptor type 1B; High affinity receptor for melatonin. Likely to mediate the reproductive and circadian actions of melatonin. The activity of this receptor is mediated by pertussis toxin sensitive G proteins that inhibit adenylate cyclase activity; Belongs to the G-protein coupled receptor 1 family
379	HSD17B3	9606.ENSP00000364412	16	Testosterone 17-beta-dehydrogenase 3; Favors the reduction of androstenedione to testosterone. Uses NADPH while the two other EDH17B enzymes use NADH; Short chain dehydrogenase/reductase superfamily
380	ADRB1	9606.ENSP00000358301	20	Beta-1 adrenergic receptor; Beta-adrenergic receptors mediate the catecholamine- induced activation of adenylate cyclase through the action of G proteins. This receptor binds epinephrine and norepinephrine with approximately equal affinity. Mediates Ras activation through G(s)-alpha- and cAMP-mediated signaling; Belongs to the G-protein coupled receptor 1 family. Adrenergic receptor subfamily. AD…
381	SIGMAR1	9606.ENSP00000277010	20	Sigma non-opioid intracellular receptor 1; Functions in lipid transport from the endoplasmic reticulum and is involved in a wide array of cellular functions probably through regulation of the biogenesis of lipid microdomains at the plasma membrane. Involved in the regulation of different receptors it plays a role in BDNF signaling and EGF signaling. Also regulates ion channels like the potassium …
382	ICAM1	9606.ENSP00000264832	73	Intercellular adhesion molecule 1; ICAM proteins are ligands for the leukocyte adhesion protein LFA-1 (integrin alpha-L/beta-2). During leukocyte trans- endothelial migration, ICAM1 engagement promotes the assembly of endothelial apical cups through ARHGEF26/SGEF and RHOG activation; CD molecules
383	NR1I3	9606.ENSP00000356959	17	Nuclear receptor subfamily 1 group I member 3; Binds and transactivates the retinoic acid response elements that control expression of the retinoic acid receptor beta 2 and alcohol dehydrogenase 3 genes. Transactivates both the phenobarbital responsive element module of the human CYP2B6 gene and the CYP3A4 xenobiotic response element; Belongs to the nuclear hormone receptor family. NR1 subfamily
384	MTOR	9606.ENSP00000354558	125	Serine/threonine-protein kinase mTOR; Serine/threonine protein kinase which is a central regulator of cellular metabolism, growth and survival in response to hormones, growth factors, nutrients, energy and stress signals. MTOR directly or indirectly regulates the phosphorylation of at least 800 proteins. Functions as part of 2 structurally and functionally distinct signaling complexes mTORC1 and …
385	ACE2	9606.ENSP00000389326	23	Angiotensin-converting enzyme 2; Carboxypeptidase which converts angiotensin I to angiotensin 1-9, a peptide of unknown function, and angiotensin II to angiotensin 1-7, a vasodilator. Also able to hydrolyze apelin- 13 and dynorphin-13 with high efficiency. May be an important regulator of heart function
386	OXTR	9606.ENSP00000324270	18	Oxytocin receptor; Receptor for oxytocin. The activity of this receptor is mediated by G proteins which activate a phosphatidylinositol- calcium second messenger system; Arginine vasopressin and oxytocin receptors
387	NR1I2	9606.ENSP00000336528	34	Nuclear receptor subfamily 1 group I member 2; Nuclear receptor that binds and is activated by variety of endogenous and xenobiotic compounds. Transcription factor that activates the transcription of multiple genes involved in the metabolism and secretion of potentially harmful xenobiotics, drugs and endogenous compounds. Activated by the antibiotic rifampicin and various plant metabolites, such …
388	HTR7	9606.ENSP00000337949	16	5-hydroxytryptamine receptor 7; This is one of the several different receptors for 5- hydroxytryptamine (serotonin), a biogenic hormone that functions as a neurotransmitter, a hormone, and a mitogen. The activity of this receptor is mediated by G proteins that stimulate adenylate cyclase; Belongs to the G-protein coupled receptor 1 family
389	PRKCB	9606.ENSP00000305355	53	Protein kinase C beta type; Calcium-activated, phospholipid- and diacylglycerol (DAG)-dependent serine/threonine-protein kinase involved in various cellular processes such as regulation of the B-cell receptor (BCR) signalosome, oxidative stress-induced apoptosis, androgen receptor-dependent transcription regulation, insulin signaling and endothelial cells proliferation. Plays a key role in B-cell…
390	ADORA1	9606.ENSP00000356205	24	Adenosine receptor A1; Receptor for adenosine. The activity of this receptor is mediated by G proteins which inhibit adenylyl cyclase; Belongs to the G-protein coupled receptor 1 family
391	PDE9A	9606.ENSP00000291539	6	High affinity cGMP-specific 3',5'-cyclic phosphodiesterase 9A; Specifically hydrolyzes the second messenger cGMP, which is a key regulator of many important physiological processes. Highly specific: compared to other members of the cyclic nucleotide phosphodiesterase family, has the highest affinity and selectivity for cGMP. Specifically regulates natriuretic-peptide- dependent cGMP signaling in …
392	MMP1	9606.ENSP00000322788	40	Matrix metalloproteinase-1 (interstitial collagenase); Interstitial collagenase; Cleaves collagens of types I, II, and III at one site in the helical domain. Also cleaves collagens of types VII and X. In case of HIV infection, interacts and cleaves the secreted viral Tat protein, leading to a decrease in neuronal Tat's mediated neurotoxicity; Endogenous ligands
393	SLC6A4	9606.ENSP00000261707	60	Sodium-dependent serotonin transporter; Serotonin transporter whose primary function in the central nervous system involves the regulation of serotonergic signaling via transport of serotonin molecules from the synaptic cleft back into the pre-synaptic terminal for re-utilization. Plays a key role in mediating regulation of the availability of serotonin to other receptors of serotonergic systems.…
394	JUN	9606.ENSP00000360266	142	Transcription factor AP-1; Transcription factor that recognizes and binds to the enhancer heptamer motif 5'-TGA[CG]TCA-3'. Promotes activity of NR5A1 when phosphorylated by HIPK3 leading to increased steroidogenic gene expression upon cAMP signaling pathway stimulation. Involved in activated KRAS-mediated transcriptional activation of USP28 in colorectal cancer (CRC) cells. Binds to the USP28 pro…
395	PDE10A	9606.ENSP00000438284	15	cAMP and cAMP-inhibited cGMP 3',5'-cyclic phosphodiesterase 10A; Plays a role in signal transduction by regulating the intracellular concentration of cyclic nucleotides. Can hydrolyze both cAMP and cGMP, but has higher affinity for cAMP and is more efficient with cAMP as substrate. May play a critical role in regulating cAMP and cGMP levels in the striatum, a region of the brain that contributes …
396	RPS6KB1	9606.ENSP00000225577	62	Ribosomal protein S6 kinase beta-1; Serine/threonine-protein kinase that acts downstream of mTOR signaling in response to growth factors and nutrients to promote cell proliferation, cell growth and cell cycle progression. Regulates protein synthesis through phosphorylation of EIF4B, RPS6 and EEF2K, and contributes to cell survival by repressing the pro-apoptotic function of BAD. Under conditions …
397	ALK	9606.ENSP00000373700	3	ALK tyrosine kinase receptor; Neuronal receptor tyrosine kinase that is essentially and transiently expressed in specific regions of the central and peripheral nervous systems and plays an important role in the genesis and differentiation of the nervous system. Transduces signals from ligands at the cell surface, through specific activation of the mitogen-activated protein kinase (MAPK) pathway. …
398	F3	9606.ENSP00000334145	56	Coagulation factor iii (tissue factor); Tissue factor; Initiates blood coagulation by forming a complex with circulating factor VII or VIIa. The [TF:VIIa] complex activates factors IX or X by specific limited protolysis. TF plays a role in normal hemostasis by initiating the cell-surface assembly and propagation of the coagulation protease cascade
399	GCK	9606.ENSP00000223366	5	Glucokinase; Catalyzes the initial step in utilization of glucose by the beta-cell and liver at physiological glucose concentration. Glucokinase has a high Km for glucose, and so it is effective only when glucose is abundant. The role of GCK is to provide G6P for the synthesis of glycogen. Pancreatic glucokinase plays an important role in modulating insulin secretion. Hepatic glucokinase helps to…
400	GSK3B	9606.ENSP00000324806	75	Glycogen synthase kinase-3 beta; Constitutively active protein kinase that acts as a negative regulator in the hormonal control of glucose homeostasis, Wnt signaling and regulation of transcription factors and microtubules, by phosphorylating and inactivating glycogen synthase (GYS1 or GYS2), EIF2B, CTNNB1/beta-catenin, APC, AXIN1, DPYSL2/CRMP2, JUN, NFATC1/NFATC, MAPT/TAU and MACF1. Requires pri…
401	SCARB1	9606.ENSP00000261693	27	Scavenger receptor class B member 1; Receptor for different ligands such as phospholipids, cholesterol ester, lipoproteins, phosphatidylserine and apoptotic cells. Receptor for HDL, mediating selective uptake of cholesteryl ether and HDL-dependent cholesterol efflux. Also facilitates the flux of free and esterified cholesterol between the cell surface and apoB-containing lipoproteins and modified…
402	ACHE	9606.ENSP00000303211	38	Acetylcholinesterase (cartwright blood group); Acetylcholinesterase; Terminates signal transduction at the neuromuscular junction by rapid hydrolysis of the acetylcholine released into the synaptic cleft. Role in neuronal apoptosis; Belongs to the type-B carboxylesterase/lipase family
403	RPS6KA2	9606.ENSP00000427015	14	Ribosomal protein S6 kinase alpha-2; Serine/threonine-protein kinase that acts downstream of ERK (MAPK1/ERK2 and MAPK3/ERK1) signaling and mediates mitogenic and stress-induced activation of transcription factors, regulates translation, and mediates cellular proliferation, survival, and differentiation. May function as tumor suppressor in epithelial ovarian cancer cells; Mitogen-activated protein…
404	ACVRL1	9606.ENSP00000373574	12	Serine/threonine-protein kinase receptor R3; Type I receptor for TGF-beta family ligands BMP9/GDF2 and BMP10 and important regulator of normal blood vessel development. On ligand binding, forms a receptor complex consisting of two type II and two type I transmembrane serine/threonine kinases. Type II receptors phosphorylate and activate type I receptors which autophosphorylate, then bind and acti…
405	VCAM1	9606.ENSP00000294728	66	Vascular cell adhesion protein 1; Important in cell-cell recognition. Appears to function in leukocyte-endothelial cell adhesion. Interacts with integrin alpha-4/beta-1 (ITGA4/ITGB1) on leukocytes, and mediates both adhesion and signal transduction. The VCAM1/ITGA4/ITGB1 interaction may play a pathophysiologic role both in immune responses and in leukocyte emigration to sites of inflammation; C2-…
406	GABRA3	9606.ENSP00000359337	31	Gamma-aminobutyric acid receptor subunit alpha-3; GABA, the major inhibitory neurotransmitter in the vertebrate brain, mediates neuronal inhibition by binding to the GABA/benzodiazepine receptor and opening an integral chloride channel; Gamma-aminobutyric acid type A receptor subunits
407	ERBB4	9606.ENSP00000342235	107	Receptor tyrosine-protein kinase erbB-4; Tyrosine-protein kinase that plays an essential role as cell surface receptor for neuregulins and EGF family members and regulates development of the heart, the central nervous system and the mammary gland, gene transcription, cell proliferation, differentiation, migration and apoptosis. Required for normal cardiac muscle differentiation during embryonic d…
408	GSTP1	9606.ENSP00000381607	47	Glutathione S-transferase P; Conjugation of reduced glutathione to a wide number of exogenous and endogenous hydrophobic electrophiles. Regulates negatively CDK5 activity via p25/p35 translocation to prevent neurodegeneration; Soluble glutathione S-transferases
409	RBP4	9606.ENSP00000360522	14	Retinol-binding protein 4; Retinol-binding protein that mediates retinol transport in blood plasma. Delivers retinol from the liver stores to the peripheral tissues (Probable). Transfers the bound all-trans retinol to STRA6, that then facilitates retinol transport across the cell membrane; Belongs to the calycin superfamily. Lipocalin family
410	EPHX1	9606.ENSP00000480004	25	Microsomal epoxide hydrolase; Epoxide hydrolase 1; Biotransformation enzyme that catalyzes the hydrolysis of arene and aliphatic epoxides to less reactive and more water soluble dihydrodiols by the trans addition of water (By similarity). May play a role in the metabolism of endogenous lipids such as epoxide-containing fatty acids
411	KCNN2	9606.ENSP00000427120	9	Small conductance calcium-activated potassium channel protein 2; Forms a voltage-independent potassium channel activated by intracellular calcium. Activation is followed by membrane hyperpolarization. Thought to regulate neuronal excitability by contributing to the slow component of synaptic afterhyperpolarization. The channel is blocked by apamin; Belongs to the potassium channel KCNN family. KC…
412	GNRHR	9606.ENSP00000226413	15	Gonadotropin-releasing hormone receptor; Receptor for gonadotropin releasing hormone (GnRH) that mediates the action of GnRH to stimulate the secretion of the gonadotropic hormones luteinizing hormone (LH) and follicle- stimulating hormone (FSH). This receptor mediates its action by association with G-proteins that activate a phosphatidylinositol- calcium second messenger system. Isoform 2 may ac…
413	UTS2R	9606.ENSP00000323516	0	Urotensin-2 receptor; High affinity receptor for urotensin-2 and urotensin-2B. The activity of this receptor is mediated by a G-protein that activate a phosphatidylinositol-calcium second messenger system
414	SERPINA6	9606.ENSP00000342850	12	Corticosteroid-binding globulin; Major transport protein for glucocorticoids and progestins in the blood of almost all vertebrate species; Serpin peptidase inhibitors
415	ADRA2B	9606.ENSP00000480573	8	Alpha-2B adrenergic receptor; Alpha-2 adrenergic receptors mediate the catecholamine- induced inhibition of adenylate cyclase through the action of G proteins. The rank order of potency for agonists of this receptor is clonidine > norepinephrine > epinephrine = oxymetazoline > dopamine > p-tyramine = phenylephrine > serotonin > p-synephrine / p-octopamine. For antagonists, the rank order is yohim…
416	PDE5A	9606.ENSP00000347046	21	cGMP-specific 3',5'-cyclic phosphodiesterase; Plays a role in signal transduction by regulating the intracellular concentration of cyclic nucleotides. This phosphodiesterase catalyzes the specific hydrolysis of cGMP to 5'- GMP. Specifically regulates nitric-oxide-generated cGMP; Phosphodiesterases
417	PARP1	9606.ENSP00000355759	56	Poly [ADP-ribose] polymerase 1; Involved in the base excision repair (BER) pathway, by catalyzing the poly(ADP-ribosyl)ation of a limited number of acceptor proteins involved in chromatin architecture and in DNA metabolism. This modification follows DNA damages and appears as an obligatory step in a detection/signaling pathway leading to the reparation of DNA strand breaks. Mediates the poly(ADP-…
418	ADORA2B	9606.ENSP00000304501	20	Adenosine receptor A2b; Receptor for adenosine. The activity of this receptor is mediated by G proteins which activate adenylyl cyclase
419	BRAF	9606.ENSP00000288602	5	B-raf proto-oncogene serine/threonine-protein kinase; Serine/threonine-protein kinase B-raf; Protein kinase involved in the transduction of mitogenic signals from the cell membrane to the nucleus. May play a role in the postsynaptic responses of hippocampal neuron. Phosphorylates MAP2K1, and thereby contributes to the MAP kinase signal transduction pathway
420	RET	9606.ENSP00000347942	40	Proto-oncogene tyrosine-protein kinase receptor Ret; Receptor tyrosine-protein kinase involved in numerous cellular mechanisms including cell proliferation, neuronal navigation, cell migration, and cell differentiation upon binding with glial cell derived neurotrophic factor family ligands. Phosphorylates PTK2/FAK1. Regulates both cell death/survival balance and positional information. Required f…
421	MC4R	9606.ENSP00000299766	11	Melanocortin receptor 4; Receptor specific to the heptapeptide core common to adrenocorticotropic hormone and alpha-, beta-, and gamma-MSH. Plays a central role in energy homeostasis and somatic growth. This receptor is mediated by G proteins that stimulate adenylate cyclase (cAMP); Belongs to the G-protein coupled receptor 1 family
422	DPP4	9606.ENSP00000353731	32	Dipeptidyl peptidase 4; Cell surface glycoprotein receptor involved in the costimulatory signal essential for T-cell receptor (TCR)-mediated T-cell activation. Acts as a positive regulator of T-cell coactivation, by binding at least ADA, CAV1, IGF2R, and PTPRC. Its binding to CAV1 and CARD11 induces T-cell proliferation and NF- kappa-B activation in a T-cell receptor/CD3-dependent manner. Its int…
423	GC	9606.ENSP00000421725	12	Vitamin D-binding protein; Involved in vitamin D transport and storage, scavenging of extracellular G-actin, enhancement of the chemotactic activity of C5 alpha for neutrophils in inflammation and macrophage activation
424	HSD11B1	9606.ENSP00000355995	25	Corticosteroid 11-beta-dehydrogenase isozyme 1; Catalyzes reversibly the conversion of cortisol to the inactive metabolite cortisone. Catalyzes reversibly the conversion of 7-ketocholesterol to 7-beta-hydroxycholesterol. In intact cells, the reaction runs only in one direction, from 7- ketocholesterol to 7-beta-hydroxycholesterol (By similarity); Short chain dehydrogenase/reductase superfamily
425	TLR9	9606.ENSP00000353874	34	Toll-like receptor 9; Key component of innate and adaptive immunity. TLRs (Toll-like receptors) control host immune response against pathogens through recognition of molecular patterns specific to microorganisms. TLR9 is a nucleotide-sensing TLR which is activated by unmethylated cytidine-phosphate-guanosine (CpG) dinucleotides. Acts via MYD88 and TRAF6, leading to NF-kappa-B activation, cytokine…
426	CDK1	9606.ENSP00000378699	28	Cyclin-dependent kinase 1; Plays a key role in the control of the eukaryotic cell cycle by modulating the centrosome cycle as well as mitotic onset; promotes G2-M transition, and regulates G1 progress and G1-S transition via association with multiple interphase cyclins. Required in higher cells for entry into S-phase and mitosis. Phosphorylates PARVA/actopaxin, APC, AMPH, APC, BARD1, Bcl- xL/BCL2…
427	CETP	9606.ENSP00000200676	17	Cholesteryl ester transfer protein; Involved in the transfer of neutral lipids, including cholesteryl ester and triglyceride, among lipoprotein particles. Allows the net movement of cholesteryl ester from high density lipoproteins/HDL to triglyceride-rich very low density lipoproteins/VLDL, and the equimolar transport of triglyceride from VLDL to HDL. Regulates the reverse cholesterol transport, …
428	CYP19A1	9606.ENSP00000379683	32	Aromatase; Catalyzes the formation of aromatic C18 estrogens from C19 androgens; Cytochrome P450 family 19
429	GABRA1	9606.ENSP00000393097	26	Gamma-aminobutyric acid receptor subunit alpha-1; Component of the heteropentameric receptor for GABA, the major inhibitory neurotransmitter in the vertebrate brain. Functions also as histamine receptor and mediates cellular responses to histamine. Functions as receptor for diazepines and various anesthetics, such as pentobarbital; these are bound at a separate allosteric effector binding site. F…
430	GABRA5	9606.ENSP00000335592	14	Gamma-aminobutyric acid receptor subunit alpha-5; GABA, the major inhibitory neurotransmitter in the vertebrate brain, mediates neuronal inhibition by binding to the GABA/benzodiazepine receptor and opening an integral chloride channel; Gamma-aminobutyric acid type A receptor subunits
431	PHF8	9606.ENSP00000350676	13	Histone lysine demethylase PHF8; Histone lysine demethylase with selectivity for the di- and monomethyl states that plays a key role cell cycle progression, rDNA transcription and brain development. Demethylates mono- and dimethylated histone H3 'Lys-9' residue (H3K9Me1 and H3K9Me2), dimethylated H3 'Lys-27' (H3K27Me2) and monomethylated histone H4 'Lys-20' residue (H4K20Me1). Acts as a transcrip…
432	ADRA1B	9606.ENSP00000306662	16	Alpha-1B adrenergic receptor; This alpha-adrenergic receptor mediates its action by association with G proteins that activate a phosphatidylinositol- calcium second messenger system. Its effect is mediated by G(q) and G(11) proteins. Nuclear ADRA1A-ADRA1B heterooligomers regulate phenylephrine (PE)-stimulated ERK signaling in cardiac myocytes; Belongs to the G-protein coupled receptor 1 family. A…
433	RARB	9606.ENSP00000332296	18	Retinoic acid receptor beta; Receptor for retinoic acid. Retinoic acid receptors bind as heterodimers to their target response elements in response to their ligands, all-trans or 9-cis retinoic acid, and regulate gene expression in various biological processes. The RXR/RAR heterodimers bind to the retinoic acid response elements (RARE) composed of tandem 5'-AGGTCA-3' sites known as DR1-DR5. In th…
434	ECE1	9606.ENSP00000364028	14	Endothelin-converting enzyme 1; Converts big endothelin-1 to endothelin-1; Belongs to the peptidase M13 family
435	PIK3CA	9606.ENSP00000263967	84	Phosphatidylinositol 4,5-bisphosphate 3-kinase catalytic subunit alpha isoform; Phosphoinositide-3-kinase (PI3K) that phosphorylates PtdIns (Phosphatidylinositol), PtdIns4P (Phosphatidylinositol 4- phosphate) and PtdIns(4,5)P2 (Phosphatidylinositol 4,5- bisphosphate) to generate phosphatidylinositol 3,4,5-trisphosphate (PIP3). PIP3 plays a key role by recruiting PH domain-containing proteins to t…
436	TACR2	9606.ENSP00000362403	1	Tachykinin receptor 2; Substance-K receptor; This is a receptor for the tachykinin neuropeptide substance K (neurokinin A). It is associated with G proteins that activate a phosphatidylinositol-calcium second messenger system. The rank order of affinity of this receptor to tachykinins is: substance K > neuromedin-K > substance P
437	MAP3K14	9606.ENSP00000482657	10	Mitogen-activated protein kinase kinase kinase 14; Lymphotoxin beta-activated kinase which seems to be exclusively involved in the activation of NF-kappa-B and its transcriptional activity. Promotes proteolytic processing of NFKB2/P100, which leads to activation of NF-kappa-B via the non- canonical pathway. Could act in a receptor-selective manner; Belongs to the protein kinase superfamily. STE S…
438	ESRRG	9606.ENSP00000355904	60	Estrogen-related receptor gamma; Orphan receptor that acts as transcription activator in the absence of bound ligand. Binds specifically to an estrogen response element and activates reporter genes controlled by estrogen response elements (By similarity). Induces the expression of PERM1 in the skeletal muscle; Nuclear hormone receptors
439	THRA	9606.ENSP00000264637	16	Thyroid hormone receptor alpha; Isoform Alpha-1: Nuclear hormone receptor that can act as a repressor or activator of transcription. High affinity receptor for thyroid hormones, including triiodothyronine and thyroxine; Belongs to the nuclear hormone receptor family. NR1 subfamily
440	SMO	9606.ENSP00000249373	9	Smoothened, frizzled class receptor; Smoothened homolog; G protein-coupled receptor that probably associates with the patched protein (PTCH) to transduce the hedgehog's proteins signal. Binding of sonic hedgehog (SHH) to its receptor patched is thought to prevent normal inhibition by patched of smoothened (SMO). Required for the accumulation of KIF7, GLI2 and GLI3 in the cilia. Interacts with DLG…
441	TYR	9606.ENSP00000263321	20	Tyrosinase; This is a copper-containing oxidase that functions in the formation of pigments such as melanins and other polyphenolic compounds. Catalyzes the initial and rate limiting step in the cascade of reactions leading to melanin production from tyrosine. In addition to hydroxylating tyrosine to DOPA (3,4- dihydroxyphenylalanine), also catalyzes the oxidation of DOPA to DOPA-quinone, and pos…
442	STS	9606.ENSP00000217961	14	Steryl-sulfatase; Conversion of sulfated steroid precursors to estrogens during pregnancy; Sulfatases
443	PPM1B	9606.ENSP00000282412	7	Protein phosphatase 1B; Enzyme with a broad specificity. Dephosphorylates CDK2 and CDK6 in vitro. Dephosphorylates PRKAA1 and PRKAA2. Inhibits TBK1-mediated antiviral signaling by dephosphorylating it at 'Ser- 172'. Plays an important role in the termination of TNF-alpha- mediated NF-kappa-B activation through dephosphorylating and inactivating IKBKB/IKKB; Belongs to the PP2C family
444	PTGS2	9606.ENSP00000356438	99	Prostaglandin G/H synthase 2; Converts arachidonate to prostaglandin H2 (PGH2), a committed step in prostanoid synthesis. Constitutively expressed in some tissues in physiological conditions, such as the endothelium, kidney and brain, and in pathological conditions, such as in cancer. PTGS2 is responsible for production of inflammatory prostaglandins. Up-regulation of PTGS2 is also associated wit…
445	NR4A1	9606.ENSP00000440864	25	Nuclear receptor subfamily 4 group A member 1; Orphan nuclear receptor. May act concomitantly with NURR1 in regulating the expression of delayed-early genes during liver regeneration. Binds the NGFI-B response element (NBRE) 5'- AAAAGGTCA-3' (By similarity). May inhibit NF-kappa-B transactivation of IL2. Participates in energy homeostasis by sequestrating the kinase STK11 in the nucleus, thereby …
446	ALPL	9606.ENSP00000363973	24	Alkaline phosphatase, tissue-nonspecific isozyme; This isozyme may play a role in skeletal mineralization; Belongs to the alkaline phosphatase family
447	TRPC3	9606.ENSP00000368966	18	Short transient receptor potential channel 3; Thought to form a receptor-activated non-selective calcium permeant cation channel. Probably is operated by a phosphatidylinositol second messenger system activated by receptor tyrosine kinases or G-protein coupled receptors. Activated by diacylglycerol (DAG) in a membrane-delimited fashion, independently of protein kinase C, and by inositol 1,4,5- tr…
448	ADH1A	9606.ENSP00000209668	13	Alcohol dehydrogenase 1a (class i), alpha polypeptide; Alcohol dehydrogenase 1A, alpha polypeptide; Belongs to the zinc-containing alcohol dehydrogenase family
449	CTSH	9606.ENSP00000220166	23	Pro-cathepsin H; Important for the overall degradation of proteins in lysosomes; Belongs to the peptidase C1 family
450	VCP	9606.ENSP00000351777	28	Transitional endoplasmic reticulum ATPase; Necessary for the fragmentation of Golgi stacks during mitosis and for their reassembly after mitosis. Involved in the formation of the transitional endoplasmic reticulum (tER). The transfer of membranes from the endoplasmic reticulum to the Golgi apparatus occurs via 50-70 nm transition vesicles which derive from part-rough, part-smooth transitional ele…
451	CYP1B1	9606.ENSP00000478561	40	Cytochrome p450 family 1 subfamily b polypeptide 1; Cytochrome P450 1B1; Cytochromes P450 are a group of heme-thiolate monooxygenases. In liver microsomes, this enzyme is involved in an NADPH-dependent electron transport pathway. It oxidizes a variety of structurally unrelated compounds, including steroids, fatty acids, retinoid and xenobiotics. Preferentially oxidizes 17beta- estradiol to the ca…
452	TSPO	9606.ENSP00000379563	15	Translocator protein; Can bind protoporphyrin IX and may play a role in the transport of porphyrins and heme (By similarity). Promotes the transport of cholesterol across mitochondrial membranes and may play a role in lipid metabolism, but its precise physiological role is controversial. It is apparently not required for steroid hormone biosynthesis. Was initially identified as peripheral-type be…
453	AURKB	9606.ENSP00000313950	28	Aurora kinase B; Serine/threonine-protein kinase component of the chromosomal passenger complex (CPC), a complex that acts as a key regulator of mitosis. The CPC complex has essential functions at the centromere in ensuring correct chromosome alignment and segregation and is required for chromatin-induced microtubule stabilization and spindle assembly. Involved in the bipolar attachment of spindl…
454	GPR55	9606.ENSP00000375894	11	G protein-coupled receptor 55; G-protein coupled receptor 55; May be involved in hyperalgesia associated with inflammatory and neuropathic pain (By similarity). Receptor for L- alpha-lysophosphatidylinositol (LPI). LPI induces Ca(2+) release from intracellular stores via the heterotrimeric G protein GNA13 and RHOA. Putative cannabinoid receptor. May play a role in bone physiology by regulating os…
455	AURKA	9606.ENSP00000216911	27	Aurora kinase A; Mitotic serine/threonine kinase that contributes to the regulation of cell cycle progression. Associates with the centrosome and the spindle microtubules during mitosis and plays a critical role in various mitotic events including the establishment of mitotic spindle, centrosome duplication, centrosome separation as well as maturation, chromosomal alignment, spindle assembly chec…
456	DYRK1A	9606.ENSP00000381932	12	Dual specificity tyrosine-phosphorylation-regulated kinase 1A; Dual-specificity kinase which possesses both serine/threonine and tyrosine kinase activities. May play a role in a signaling pathway regulating nuclear functions of cell proliferation. Modulates alternative splicing by phosphorylating the splice factor SRSF6 (By similarity). Exhibits a substrate preference for proline at position P+1 …
457	SLC18A3	9606.ENSP00000363229	17	Mfs transporter, dha1 family, solute carrier family 18 (vesicular acetylcholine transporter), member 3; Vesicular acetylcholine transporter; Involved in acetylcholine transport into synaptic vesicles; Solute carriers
458	BMPR1A	9606.ENSP00000361107	36	Bone morphogenetic protein receptor type-1A; On ligand binding, forms a receptor complex consisting of two type II and two type I transmembrane serine/threonine kinases. Type II receptors phosphorylate and activate type I receptors which autophosphorylate, then bind and activate SMAD transcriptional regulators. Receptor for BMP2, BMP4, GDF5 and GDF6. Positively regulates chondrocyte differentiati…
459	HDAC2	9606.ENSP00000430432	55	Histone deacetylase 1/2; Histone deacetylase 2; Responsible for the deacetylation of lysine residues on the N-terminal part of the core histones (H2A, H2B, H3 and H4). Histone deacetylation gives a tag for epigenetic repression and plays an important role in transcriptional regulation, cell cycle progression and developmental events. Histone deacetylases act via the formation of large multiprotei…
460	TRHR	9606.ENSP00000430711	7	Thyrotropin-releasing hormone receptor; Receptor for thyrotropin-releasing hormone. This receptor is mediated by G proteins which activate a phosphatidylinositol-calcium second messenger system; Peptide receptors
461	PDE4D	9606.ENSP00000345502	20	cAMP-specific 3',5'-cyclic phosphodiesterase 4D; Hydrolyzes the second messenger cAMP, which is a key regulator of many important physiological processes; Belongs to the cyclic nucleotide phosphodiesterase family. PDE4 subfamily
462	KCNK2	9606.ENSP00000394033	13	Potassium channel subfamily K member 2; Ion channel that contributes to passive transmembrane potassium transport. Reversibly converts between a voltage-insensitive potassium leak channel and a voltage- dependent outward rectifying potassium channel in a phosphorylation-dependent manner. In astrocytes, forms mostly heterodimeric potassium channels with KCNK1, with only a minor proportion of funct…
463	PRKCG	9606.ENSP00000263431	43	Protein kinase C gamma type; Calcium-activated, phospholipid- and diacylglycerol (DAG)-dependent serine/threonine-protein kinase that plays diverse roles in neuronal cells and eye tissues, such as regulation of the neuronal receptors GRIA4/GLUR4 and GRIN1/NMDAR1, modulation of receptors and neuronal functions related to sensitivity to opiates, pain and alcohol, mediation of synaptic function and …
464	SCN3A	9606.ENSP00000283254	14	Sodium channel protein type 3 subunit alpha; Mediates the voltage-dependent sodium ion permeability of excitable membranes. Assuming opened or closed conformations in response to the voltage difference across the membrane, the protein forms a sodium-selective channel through which Na(+) ions may pass in accordance with their electrochemical gradient; Sodium voltage-gated channel alpha subunits
465	PDE1A	9606.ENSP00000410309	11	Calcium/calmodulin-dependent 3',5'-cyclic nucleotide phosphodiesterase 1A; Cyclic nucleotide phosphodiesterase with a dual- specificity for the second messengers cAMP and cGMP, which are key regulators of many important physiological processes. Has a higher affinity for cGMP than for cAMP; Phosphodiesterases
466	PTPRC	9606.ENSP00000411355	77	Receptor-type tyrosine-protein phosphatase C; Protein tyrosine-protein phosphatase required for T-cell activation through the antigen receptor. Acts as a positive regulator of T-cell coactivation upon binding to DPP4. The first PTPase domain has enzymatic activity, while the second one seems to affect the substrate specificity of the first one. Upon T-cell activation, recruits and dephosphorylate…
467	AKT1	9606.ENSP00000451828	23	RAC-alpha serine/threonine-protein kinase; AKT1 is one of 3 closely related serine/threonine- protein kinases (AKT1, AKT2 and AKT3) called the AKT kinase, and which regulate many processes including metabolism, proliferation, cell survival, growth and angiogenesis. This is mediated through serine and/or threonine phosphorylation of a range of downstream substrates. Over 100 substrate candidates h…
468	CYP2C9	9606.ENSP00000260682	39	Cytochrome p450 family 2 subfamily c polypeptide 9; Cytochrome P450 2C9; Cytochromes P450 are a group of heme-thiolate monooxygenases. In liver microsomes, this enzyme is involved in an NADPH-dependent electron transport pathway. It oxidizes a variety of structurally unrelated compounds, including steroids, fatty acids, and xenobiotics. This enzyme contributes to the wide pharmacokinetics variabi…
469	UGT2B7	9606.ENSP00000304811	30	UDP-glucuronosyltransferase 2B7; UDPGT is of major importance in the conjugation and subsequent elimination of potentially toxic xenobiotics and endogenous compounds; Belongs to the UDP-glycosyltransferase family
470	ADRB3	9606.ENSP00000343782	8	Beta-3 adrenergic receptor; Beta-adrenergic receptors mediate the catecholamine- induced activation of adenylate cyclase through the action of G proteins. Beta-3 is involved in the regulation of lipolysis and thermogenesis; Adrenoceptors
471	SCN2A	9606.ENSP00000364586	20	Sodium channel protein type 2 subunit alpha; Mediates the voltage-dependent sodium ion permeability of excitable membranes. Assuming opened or closed conformations in response to the voltage difference across the membrane, the protein forms a sodium-selective channel through which Na(+) ions may pass in accordance with their electrochemical gradient; Belongs to the sodium channel (TC 1.A.1.10) fa…
472	BCHE	9606.ENSP00000264381	1	Butyrylcholinesterase; Cholinesterase; Esterase with broad substrate specificity. Contributes to the inactivation of the neurotransmitter acetylcholine. Can degrade neurotoxic organophosphate esters; Belongs to the type-B carboxylesterase/lipase family
473	LTA4H	9606.ENSP00000228740	12	Leukotriene A-4 hydrolase; Epoxide hydrolase that catalyzes the final step in the biosynthesis of the proinflammatory mediator leukotriene B4. Has also aminopeptidase activity; M1 metallopeptidases
